# Supplementary material for: Long-term in vivo vitamin D3 supplementation modulates bovine IL-1 and chemokine responses
Source: Sci Rep. 2023 Jul 5;13:10846. doi: 10.1038/s41598-023-37427-z (PMC10322979; doi:10.1038/s41598-023-37427-z)
Supplement: Supplementary file 2 — Supplementary Table 1. [file 41598_2023_37427_MOESM2_ESM.xlsx]

## Sheet: Sheet1
Long-term in vivo vitamin D3 supplementation modulates bovine IL-1 and chemokine responses.
Cian Reid, Susana Flores-Villalva, Aude Remot, Emer Kennedy, Cliona O’ Farrelly and Kieran G. Meade
Supplementary Table 1

## Sheet: Table 1
	Table 1: List of primers used for gene expression analysis with the Fluidigm system.
Num	Gene ID	Reference Sequences	Forward	Reverse
1	ACTB	NM_173979.3	ACGGGCAGGTCATCACCATC	AGCACCGTGTTGGCGTAGAG
2	C5AR1	NM_001007810	ATACCGTCCTTTGTGTTCCG	ATTGTAAGCGTGACCAGCG
3	CASP1	XM_024975697	CTCCCACCTGGCAGGAATAC	AGGAGCTGGAAAAGGAGGGA
4	CASP13	NM_176638.5	TCCGGACATTCAACAACCGT	ACCCACAATTCCCCACGATT
5	CASP8	NM_001045970.2	AATATTGGGGAGCAGCTGGG	AGGCATCCTTGATGGGTTCC
6	CAT	NM_001035386.2	AGATGGACACAGCCACATGA	ACTGCCTCTCCATTTGCATT
7	CATH4	NM_174827	GACCCACCTCCCAAGGATAATG	TTGAAGTCACACTGCTCCGC
8	CATH5	NM_174510	GGAGAATGGGCTGCTGAAAG	CACAGCACAGGTGATGTCG
9	CATH6	NM_I 74832	TCAGTTCAATGAGCGGTCCT	TTGAAGTCACACTGCTCTGC
10	CCL2	NM_174006	GCTCGCTCAGCCAGATGCAA	GGACACTTGCTGCTGGTGACTC
11	CCL20	NM_174263	TTCGACTGCTGTCTCCGATA	GCACAACTTGTTTCACCCACT
12	CCL5	NM_175827	CTGCCTTCGCTGTCCTCCTGATG	TTCTCTGGGTTGGCGCACACCTG
13	CCR1	NM_001077839.1	ATGTCTTTGTCGGCGAGAGG	TCTGTGGACAGGAAGGGGAA
14	CD14	NM_174008	TCCACAGTCCAGCCGACAAC	AACGGCGCTAGACCAGTCAG
15	CD209	NM_001145756.1	CACCCTCGACCACTACACAG	TGAAGAAGCCCAGTGAGACG
16	COX2	AF004944	CATGGGTGTGAAAGGGAGGAA	ATTTGTGCCCTGGGGATCAG
17	CX3CR1	NM_001102558	TGGCCTTGGGAACTGTCTTC	TGGCTGTTGATGAGGGCAAA
18	CXCL1	NM_175700.2	CCAAACCGAAGTCATAGCC	TCAGTTGGCACTAGCCTTGTTTAGC
19	CXCL10	NM_001046551	TTCAGGCAGTCTGAGCCTAC	ACGTGGGCAGGATTGACTTG
20	CXCL2	NM_174299.3	GTGTCTCAACCCCGCCGCTC	TCCAGATGGCCTTAGGAGGTGG
21	CXCL3	NM_001046513.2	AGCGATGCTGCTCCTGCTCCT	CCATGGGAGCTTCAGGGTTGAG
22	CXCL5	NM_174300.2	TGTTTAACCACCACACCGGG	AGGTGGCTATCACTTCCACC
23	CXCL8	NM_173925.2	TGAAGCTGCAGTTCTGTCAAG	TTCTGCACCCACTTTTCCTTGG
24	CXCR1	NM_174360	ACATGGTTGGTGACTCAGTCTT	CGTGCCGCTGTAATTTCCAA
25	CXCR2	NM_001101285	ACAGGTGACAAGCCCAGAATC	CGACCAATCCGGCTGTATAA
26	CXCR3	NM_001011673	CCACAGGACTTCAGCCTCAA	CGACTGCCACGATGCCATTA
27	CYP24A1	NM_001191417.1	GAAGACTGGCAGAGGGTCAG	CAGCCAAGACCTCGTTGATT
28	CYP27A1	NM_001083413.2	GGGCAGCTACGCCTCTTATT	ATCTGAGGCCCTACTCGGTT
29	CYP27B1	NM_001192284.1	TGGGACCAGATGTTTGCATTCGC	TTCTCAGACTGGTTCCTCATGGCT
30	CYP2R1	XP_002707855.2	CCTGGTCCTTCATCAGTTTGTGA	CGGTTGGAGAAGATTTGGCCT
31	DEFB10	NM_001115084.1	CTCCTCCTGCTCCTCTTGGT	TGCCAATCTGTCTCATGCGT
32	DEFB3	NM_001282581.1	CTCCTCGCACTCCTCTTCCT	GCATCTTCGCCTTCTTCTACCACGA
33	DEFB4	NM_174775.1	TCCTCGCAGTCCTCTTCCT	GGCACAAGAACGGAATACAGA
34	DEFB6	XR_240313.1	CTTCTCTAGCATCAGCCGCA	CGCATCTTCGCCTTCTTTTACCTCC
35	DEFB7	NM_001102362.2	TCTTCCTGGTCCTGTCTGCT	GGTGCCAATCTGTCTCCTGT
36	ELANE	NM_001105653.1	CGATTCCTTCATCCGTGGGG	GCGCCGGATGATAGAGTTGA
37	GAPDH	NM_001034034.2	GGCATCGTGGAGGGACTTATG	GCCAGTGAGCTTCCCGTTGAG
38	GM-CSF	NM_174027	CAGCTTCTCCGCACCTACTC	TGCAGGCCGTTCTTGTACAG
39	HIF1A	NM_174339	ACCCTGCACTCAACCAAGAA	TGGGACTGTTAGGCTCAGGT
40	IFITM3	NM_001078141	CCTGAACATCTGCTCCCTGG	CTCGGAGACTGCTTGAACGA
41	IFNA	NM_001017411.1	TGGCTGTGAGGAAATACTTCCAGAG	CAGTCCTTTCTCCTGAAACTCTCCTG
42	IFNAR1	NM_174552.2	TCCTTTGCCACGTGTCAAGT	AGTAGCGTGAGGGAGACAGA
43	IFNB	XM_005209900	GCTACAGCTTGCTTCGATTC	TGTGCTGGAGCATCTCATAC
44	IFNG	NM_174086	ACCAGGTCATTCAAAGGAGCAT	TCTGCAGATCATCCACCGGA
45	IL10	NM_174088.1	GTGATGCCACAGGCTGAGAA	TGCTCTTGTTTTCGCAGGGCAG
46	IL12A	NM_174355	ACAGAAGGCCAGACAAACTC	AGCCAGACAATGCCCATTAG
47	IL12B	NM_174356	CACCAGCAGCTTCTTCATCA	CTTGTGGCATGTGACTTTGG
48	IL13	NM_174089.1	CATGGCGCTCTTATTGACCG	AATGAGCTCCTTGAGGGCTG
49	IL15	NM_174090	AACAGCGATGCAGTGCTTTC	TCCTCCAGTTCCTCACATTC
50	IL17A	NM_001008412	GCCCACCTACTGAGGACAAG	GCTGGATGGTGACAGAGTTC
51	IL17C	617538	TGACGTCCACCAGCGCTCCATC	CTGGACCAGCGGCACTGAGTTG
52	IL17F	NM_001192082	CACTCTGGAGGACCACATTG	GAGTTCAGGGTCCTGTCTTC
53	IL1A	NM_174092	CTGAAGAAGAGACGGTTGAG	ATGCATTCCTGGTGGATGAC
54	IL1B	NM_174093.1	CTCTCACAGGAAATGAACCGAG	GCTGCAGGGTGGGCGTATCACC
55	IL1R1	NM_001206735	TCCTTCTCTGGAGGCTGATAA	GGCGTCGTGCTGTCATTTTT
56	IL1RN	NM_174357.3	CTTCTCCTCTTCCTGTTCCGTT	TTGACATCCCAGATCCTGAAGGC
57	IL23A	NM_001205688	GATGGCTGTGATCCACAAGG	TGGGAATAGGGCTTGGAGTC
58	IL26	NM_001205424	CAGAGCAACGATTCCAGAAG	TCTGCCTGAGGCTATGAAAG
59	IL33	NM_001075297.1	GATGGTGGCAGTCATCGGAA	GTAGCTCCACAGAGTGCTCC
60	IL4	NM_173921.2	GCCACACGTGCTTGAACAAA	CTTGTGCTCGTCTTGGCTTC
61	IL5	NM_173922.1	CAAACTGCACAAGGGGATGC	ATCTTTCTCCTCCACACTTCCT
62	IL6	EU276071	TGCTGGTCTTCTGGAGTATC	GTGGCTGGAGTGGTTATTAG
63	IL6R	NM_001110785.3	TGCTGGTCTTCTGGAGTATC	GTGGCTGGAGTGGTTATTAG
64	IRF3	NM_001029845.3	GGAAGGATAAGCCCGACCTG	GAGTCCTTGCTGTGGTCCTC
65	IRF7	NM_001105040.1	AAGTCTACTGGGAGGTGGGG	CCGAAGTCAAAGATGGGCGT
66	ITGAM	NM_001039957.1	TTGAGGCGACGATGGAGTTC	ACTTTCACCTGCCCAGCAAT
67	LAP	NM_203435	TGCTCCTTGCGCTCCTCTTC	CTCCGAGACAGGTGCCAATC
68	MIF	NM_001033608	GCAAGCCGGCACAGTACATC	CCGCGTTCATGTCGCAGAAG
69	MMP2	NM_174745	CCAAGGGTACAGCCTGTTCC	GGCCGGTGCCAGTATCAATG
70	MMP9	NM_174744	CGTTCCGACGACATGCTCTG	CATTGCCGTCCTGGGTGTAG
71	MX1	NM_173940.2	GGCCACATCCCCTTGATCAT	CGTACTGGTCCTTGTCCTGG
72	NCF1	NM_174119.4	GCAGGACCTGTCTGAGAAGG	GATGTCCCCCGCCTCAATAG
73	NLRP3	NM_001102219.1	CTCAGTGGCAATACCCTGGG	AGCACTGTCCCAACCACAAT
74	NOD1	NM_001256563.1	TGGTCACTCACATCCGAAAC	AGGCCTGAGATCCACATAAG
75	NOD2	NM_001002889	CCCAGGGGCTCAGAACTAACA	CCTTCATCCTGGACGTGGTTC
76	NOS2	NM_001076799	CTTGAGCGAGTGGTGGATGG	ATCTGAGGGCTGGCATAGGG
77	OAS1Z	NM_001029846.2	CCAATGGTTCTTCTGCCCCT	GGCAGGAGGTGGTCTTTGAT
78	PKR	NM_178109.3	TTTTCGCCTCCTCCTCATGC	AACGAATACAGGCTCGCAGA
79	PPIA	NM_178320.2	TCCGGGATTTATGTGCCAGGG	GCTTGCCATCCAACCACTCAG
80	RXRA	NM_001304343.1	GTCCTCTTCAACCCCGACTC	CTGCTCGGGGTACTTGTGTT
81	S100A12	NM_117 1651	GCTGAAGCAGCTGATCACAA	TCTTTATCGGCATCCAGGTC
82	S100A7	NM_174596	CAGCTTGAGCAGGCCATTAC	CGTGGCTGTGGTTGTGATAG
83	S100A8	NM_001113725	CTCCCTGATTGACGTCTACC	TCCAGGCCCACCTTTATCAC
84	S100A9	NM_001046328	TGACACCCTGATCCAGAAAG	GCCACCAGCATAATGAACTC
85	SAA3	NM_181016	CCTCAAGGAAGCTGGTCAAG	TACCTGGTCCCTGGTCATAC
86	STAT1	NM_001077900.1	CAAAGGAAGCCCCAGAGCCTAT	GCCACTCTTCTGTGTTCACTTAC
87	TAP	NM_174776.1	GTAGGAAATCCTGTAAGCTGTG	GTGTCTTGGCCTTCTTTTAC
88	TGFB1	XM_024977949	CCTGAGCCAGAGGCGGACTAC	GCTCGGACGTGTTGAAGAAC
89	TLR1	NM_001046504.1	ACCCTACTCTGAACCTCAAG	GACTGCACACTGGATTTCTG
90	TLR2	NM_174197.2	ACTGGGTGGAGAACCTCATGGTCC	ATCTTCCGCAGCTTACAGAAGC
91	TLR3	NM_001008664.1	TTTGCCTGGCTTCCACATCT	GGCGTCTCAAGTTGGAAAGC
92	TLR4	NM_174198.6	GCATGGAGCTGAATCTCTAC	CAGGCTAAACTCTGGATAGG
93	TLR5	NM_001040501.1	TTCCTGCAACCTCACCCAAG	CTGAGATTGGGCAGGTTTCG
94	TLR6	NM_001001159	CTCCGGGAGATAGTCACTTC	GGCCCTGGATTCTATTATGG
95	TNFA	NM_173966.3	TCTTCTCAAGCCTCAAGTAACAAGC	CCATGAGGGCATTGGCATAC
96	VDR	NM_001167932.1	GAGGGGAACCGTCCTTTGAG	GAGAAGCTGGTTGGCTCCAT
