# Supplementary material for: Long-term in vivo vitamin D3 supplementation modulates bovine IL-1 and chemokine responses
Source: Sci Rep. 2023 Jul 5;13:10846. doi: 10.1038/s41598-023-37427-z (PMC10322979; doi:10.1038/s41598-023-37427-z)
Supplement: Supplementary file 3 — Supplementary Table 2. [file 41598_2023_37427_MOESM3_ESM.xlsx]

## Sheet: Sheet1
Long-term in vivo vitamin D3 supplementation modulates bovine IL-1 and chemokine responses.
Cian Reid, Susana Flores-Villalva, Aude Remot, Emer Kennedy, Cliona O’ Farrelly and Kieran G. Meade
Supplementary Table 2

## Sheet: ct
	Table 2: Raw expression CT values of 96 gene using the Fluidigm System of whole blood stimulations in calves supplemneted with vitamin D (VD) for 7 months and control calves (Con).
PAMP	Animal	Group	ACTB	C5AR1	CASP1	CASP4	CAT	CATH5	CATH6	CCL2	CCL20	CCL5	CD14	CD209	PTGS2	CX3CR1	CXCL1	CXCL10	CXCL2	CXCL3	CXCL5	CXCL8	CXCR1	CYP24A1	CYP27A1	CYP27B1	CYP2R1	DEFB10	DEFB3	DEFB4	DEFB6	DEFB7	ELANE	HIF1A	IFITM3	IFNA	IFNAR1	IFNB1	IL13	IL33	IL1A	IL10	IL12B	IL15	IL17C	IL1R1	IL23A	IL26	IL5
Null	1	Con	6.6374	14.2271	15.6398	12.7337	14.7099	28.9176	22.7408	11.7849	20.9527	18.973	11.5204	20.5714	17.6882	14.3974	15.5506	15.9074	18.3043	23.6671	18.4566	12.8427	17.6675		14.4468	18.4972	16.111	20.7994	15.9722	13.8751	19.9414	14.4728	17.1883	11.7524	11.1096	16.5419	12.223	13.3496	16.8151	15.5911	18.0637	17.3285	22.4342	17.1525	26.2212	20.9102	18.6384	23.0707	15.5202
Null	2	Con	5.83058	12.6605	15.8476	12.5729	14.2576	25.4167	22.0542	9.8879	21.7603	18.007	10.1117	23.4347	14.5175	13.4882	12.3832	16.8412	14.5182	22.1816	15.9127	9.57122	12.5991	20.9066	14.3248	15.0628	15.3934	21.0304	15.064	11.4256	18.5997	17.9412	16.3441	10.9698	12.2178	15.753	10.9092	12.7606	15.7697	14.767	16.4547	16.5167	22.0101	16.0161	22.4598	16.8467	18.6823	23.3668	15.2934
Null	3	Con	5.41186	12.784	14.4602	12.1311	13.6646		24.9012	7.95059	19.7976	18.2548	9.53709	21.1414	15.2731	12.6207	13.7776	16.3819	15.3859	24.5562	16.0341	12.1293	16.0742	22.0761	12.8688	14.1881	14.73	19.9201	15.9154	12.6298	17.6039	11.2271	16.5617	10.5334	10.7088	16.7952	11.4445	14.9713	16.6928	15.5522	16.3263	16.0868	22.1941	16.9833	24.3743	16.6087	19.9513		16.0436
Null	5	Con	6.08367	13.6179	15.3652	12.7668	14.4604	24.3399	22.012	9.70332	19.8212	17.2418	11.1214	22.6739	15.9045	12.9492	14.8467	16.0303	17.119	23.7652	18.6941	11.715	15.1926	28.0836	15.104	15.3048	14.6842	22.4627	15.2373	11.5664	18.2848	12.5224	14.9914	11.0283	11.7462	14.9113	10.8325	12.4331	15.0143	14.0825	16.7545	17.286	19.5813	16.4082	21.8768	17.6442	17.7953	24.2486	14.3039
Null	6	Con	4.5082	11.964	13.2741	11.1565	12.6675	21.5137	20.1136	8.45152	19.4745	16.1536	9.20941	20.2996	14.7369	11.2281	12.8801	12.9878	14.7952	21.5127	16.8763	11.1985	15.0689	19.9529	12.6885	15.8435	13.2123	17.6702	15.4339	12.8549	17.8743	12.6688	14.5511	9.47344	11.1698	14.2233	10.0011	12.507	14.443	13.4808	14.9579	15.8167	19.4226	13.7844	20.9967	15.3815	16.5542	23.1709	13.6263
Null	7	Con	6.56547	14.3283	15.9592	12.9329	14.9109	23.4348	21.067	10.2892	19.7852	19.3252	10.9258	19.439	17.2686	13.7732	14.5192	16.1499	17.4621	21.2989	17.8826	12.2323	15.1312		13.329	15.9406	14.5474	27.0409	16.6475	12.3766	18.9878	14.1361	15.9972	11.5468	11.0155	15.5311	11.9854	12.8492	15.3889	14.7519	16.6172	17.0324	21.1778	16.6263		18.2833	19.9014	23.2906	14.7902
Null	8	Con	4.56585	11.5545	14.543	11.554	13.2165	22.5554	22.1534	8.33372	19.4485	16.8266	8.84187	21.6936	15.4927	12.2665	11.2996	15.0461	13.0366	22.0455	13.497	9.67129	13.4263	21.0039	12.7437	14.6461	13.5863	16.7979	14.7898	11.2588	17.4472	11.9756	14.6953	9.72451	11.6187	14.2189	9.90138	11.7357	14.8199	13.936	14.5944	14.0113	20.2432	14.5137	23.2372	15.5022	16.8748	24.4753	14.0329
Null	9	Con	4.61103	11.7815	14.4225	11.5661	13.1475	27.2391	20.5616	8.33593	18.5516	17.1281	8.98393	23.8256	15.511	12.2306	11.467	15.2805	13.23	21.0317	14.1923	9.90347	13.4527		12.9808	14.5789	13.5645	17.3393	15.1905	11.1707	16.8315	12.1144	14.7288	9.68368	11.421	14.1316	9.97768	11.4868	14.1571	13.2654	14.3376	14.4628	21.0342	14.711		15.8498	16.8958	24.8297	13.3988
Null	10	Con	4.81145	11.9977	15.0701	12.0071	13.1129	23.786	20.0546	8.00759	18.5281	17.3026	9.09744	20.4951	14.9268	12.2498	13.0255	15.0626	14.3666	21.6722	16.9378	10.9667	15.579	19.683	12.0584	14.2625	13.2878	18.3797	16.4138	10.7896	15.7571	10.3794	14.508	9.89127	10.8605	19.5115	10.8439	12.4838	14.4024	13.3895	14.8969	15.1761	20.5627	14.9918	20.1686	15.1831	18.7102	20.531	13.6811
Null	12	Con	6.04738	13.2523	16.2873	13.171	14.6461	23.9689	21.3288	12.3412	20.1987	16.6587	10.2863	23.9285	16.6987	13.4305	12.5984	17.7166	15.7758	22.6322	16.0772	10.1799	13.1523	22.8641	15.5139	14.8311	14.9278	22.2874	16.955	11.1613	18.6074	18.2831	16.37	10.5037	12.1821	15.4119	11.2257	13.5988	15.53	14.83	15.9454	16.4545	21.407	17.3611	25.7712	17.5461	18.4788		15.0122
Null	37	VD	7.69557	12.8486	18.2914	14.7674	14.9931	23.7244	19.2781	12.4168	19.7256	19.7101	11.7557	21.0643	19.2602	13.2089	15.8265	15.5094	16.9752	21.7659	17.6272	12.7527	17.2544	23.6135	15.9222	17.6616	18.2642	20.3106	18.0391	15.3193	21.6123	15.8525	13.9074	13.2648	12.0979	13.6386	12.0734	10.6079	13.73	12.9612	19.6324	19.1848	21.6345	18.9073	21.3167	21.2836	19.9166	23.5856	12.9863
Null	38	VD	7.13644	13.4779	18.6803	14.9375	15.8947	22.5802	20.6115	11.2105	21.202	20.164	11.6093	22.1153	17.6045	13.7652	14.6494	17.5496	16.1407	23.9888	17.3799	13.1445	16.2525	23.0065	15.5328	17.4475	18.351	20.1331	17.2547	15.2316	20.9177	15.3087	14.517	13.1543	12.8532	15.339	12.5356	11.8556	14.5477	14.0409	17.8969	18.3333	23.9116	17.3157	21.9866	18.3439	20.8386	22.8551	13.7078
Null	39	VD	6.29226	12.1063	15.8297	12.5868	14.4271	23.8197	19.5948	9.22489	19.8736	18.4164	10.3159	19.8353	17.4737	13.2145	12.9958	14.2368	14.9145	20.8834	15.4252	11.2124	14.7838	21.237	14.2385	18.4876	16.5448	18.8668	15.8658	13.0197	17.8392	13.613	13.8679	11.2123	11.0128	13.6916	11.4271	11.4293	13.887	12.9812	16.0258	16.4528	22.3104	16.1584	21.937	18.9282	19.7079	21.209	13.1212
Null	40	VD	6.60397	11.9254	16.6992	13.6351	14.3236	23.0238	19.2535	10.7113	19.6759	17.8967	10.8551	20.4671	16.6105	11.7687	13.9951	14.6217	14.7895	20.2926	17.2184	11.0504	14.6585	22.8897	14.5261	15.5783	15.6856	19.08	16.3801	13.8536	20.0479	15.5338	12.7404	11.6479	11.2744	13.5623	10.8355	10.5426	12.6949	11.8083	16.6415	16.4885	22.6708	16.7312	22.6969	18.3651	19.9616	22.2655	11.829
Null	41	VD	7.18647	13.7744	19.0402	15.0007	15.9055		21.8874	11.2123	21.6209	18.8821	11.7357	23.2616	17.8327	14.1711	14.7576	17.7899	16.5318	22.3084	17.1681	12.8043	16.0002	24.0113	14.7909	16.7672	18.7922	20.8274	17.3752	14.0355	19.9632	15.3819	15.2871	13.0626	12.7472	14.9202	12.6876	12.1983	14.8457	14.3836	18.3204	18.0937	21.0023	18.0824	22.3708	18.5933	21.3926	22.9896	14.3389
Null	42	VD	5.74331	13.2952	15.0083	12.921	14.4729	24.5487	23.0558	9.60611	19.5559	16.9343	10.5967	26.1228	16.2408	13.0062	13.3604	15.8489	15.583	20.7209	15.7713	11.4485	16.3251	21.5202	14.108	16.1207	15.2994	22.9214	15.9319	12.0934	18.9262	18.2084	15.8496	10.728	12.8817	15.2859	11.104	13.1622	15.7513	14.6493	16.7412	16.3485	20.5226	15.8787	23.5468	16.4528	17.9622	25.8374	14.5735
Null	43	VD	5.35253	11.1229	15.9707	13.043	13.3876	23.1131	17.9067	10.2133	19.1282	17.0582	9.12231	20.4131	15.7205	11.5698	12.2799	13.9168	13.4474	19.1002	14.8014	10.0406	13.7996	20.5192	12.7935	13.0125	14.9159	19.2807	17.5181	10.6932	17.4057	13.2073	12.1031	10.629	10.4513	11.9584	10.2342	9.9127	12.151	11.5981	16.1671	15.3869	21.1186	15.4784	18.5074	16.7943	18.0634	20.5462	11.3789
Null	44	VD	5.67936	12.838	15.5288	12.3363	14.4908	24.8001	22.4028	9.93186	20.719	18.0458	10.5975	19.3614	16.9099	13.5185	14.2876	14.9853	16.5635	21.807	18.4512	13.1125	15.149	23.8589	13.619	16.8625	16.9295	21.5267	15.6545	11.4445	18.167	12.6573	16.0693	10.5973	10.2268	15.637	11.5032	12.6334	16.1659	14.6747	16.1999	16.4319	21.6702	16.5033	22.5943	17.9107	18.2021		14.9791
Null	45	VD	6.24977	12.205	16.4415	13.2783	15.4838	25.1728	18.133	10.7467	22.7619	18.442	11.2943	19.2223	16.9378	12.1668	14.9666	12.8518	15.4185	19.6537	16.5477	11.1947	16.0947	20.9491	15.2911	14.8012	15.4383	20.9303	17.4434	12.611	22.525	20.1619	12.2049	11.7204	11.9395	12.1607	10.7679	9.69487	12.5949	11.8168	17.5435	16.6423	20.8847	16.972	20.0945	18.523	18.6891	20.4304	11.7536
Null	46	VD	5.13627	11.0435	15.5029	12.7743	13.4276	22.5953	17.8644	9.04331	19.4155	16.0037	9.37811	21.0806	15.6209	11.1757	12.544	14.5642	14.8405	19.9439	15.4872	10.4618	14.711	19.3613	13.7409	14.9628	15.0851	20.5554	15.2689	12.8554	18.1094	13.8704	11.9929	10.3222	10.7587	12.0433	10.1629	9.96528	12.1337	11.9013	16.5682	15.8806	20.9667	14.932	19.4205	16.7543	17.8995	21.3543	11.5269
Null	47	VD	5.22205	11.5629	16.192	12.2941	13.903	21.9092	20.26	8.66894	18.349	16.137	9.36795	23.4563	15.7719	12.7693	11.8604	15.607	14.1578	22.5353	14.7892	9.47142	13.9579	22.5064	13.7513	13.6961	15.2125	19.9494	15.6651	13.8524	17.4762	13.5821	14.1986	10.1855	12.3987	13.9297	10.28	11.7733	14.1823	13.2156	15.2653	15.9944	20.4599	15.4759	24.8483	16.8292	17.8357	21.549	13.6229
Null	48	VD	6.89371	13.2044	16.631	14.092	15.3191	22.7654	20.1547	11.5949	20.3171	18.1755	11.4052	23.512	17.4147	13.1424	13.3173	16.4155	16.2424	22.3127	17.0794	11.2648	14.614	22.6462	15.0782	15.3735	16.1697	21.372	17.1029	13.4747	18.6091	13.4926	14.1436	12.1958	12.3228	14.7465	11.9228	11.4923	14.1364	13.2603	17.898	17.632	22.5037	18.077	20.9701	20.0445	20.125	23.4635	13.1271
LPS	1	Con	5.23125	14.6796	15.2465	10.4641	14.6872	27.2203	22.3311	9.88977	10.9984	11.6481	12.6828	24.3708	11.4998	14.6632	7.74135	7.05483	8.32342	21.5966	12.659	5.30391	12.669	17.3209	18.4529	13.4598	17.9444	17.2917	15.1651	18.7982	17.1061	16.138	15.8066	9.70775	9.87548	15.2009	10.679	11.986	15.1394	14.2007	11.8386	15.6554	17.5604	14.0889	23.7614	18.0188	15.2803	20.5051	14.3989
LPS	2	Con	5.66814	14.9928	16.6015	11.511	14.9826	25.4638	22.0828	11.4663	13.3985	11.4701	12.0357	28.0072	11.4917	15.0901	8.21236	8.43768	8.54999	20.0556	11.5556	5.5578	12.941	17.9464	19.0393	12.8917	19.5274	18.1973	17.0339	17.6173	19.4983	18.6324	16.2012	9.90348	11.1882	15.8723	11.6086	12.7765	15.7071	14.5355	12.033	16.144	17.8331	14.303	23.0884	16.2129	16.8931	19.0995	15.3806
LPS	3	Con	4.12898	11.8988	14.7972	10.1773	13.5682	24.4196	21.1844	7.10099	11.5489	10.6037	8.60121	18.6721	10.5348	13.6089	6.7028	8.79737	6.44024	17.7587	8.96315	4.56457	11.672	16.385	18.3114	10.3491	17.2685	14.3753	15.3424	11.6812	15.1344	13.2883	14.6902	7.78044	8.98743	16.2361	10.5175	13.3921	15.5484	13.3051	8.92125	13.7419	17.7237	14.1011	22.4673	13.1701	16.3973	17.9857	14.3936
LPS	5	Con	5.10504	13.4805	15.4104	10.4625	14.2925	22.3847	22.094	6.59227	11.8575	10.1353	9.81191	28.1464	11.1964	14.7598	6.40474	8.47246	7.23098	19.3993	9.93155	3.86288	11.8204	17.8543	18.69	11.6424	17.0558	16.0979	14.2901	10.0644	16.2573	12.6517	15.685	8.3538	9.62759	15.2744	10.2315	12.757	15.7629	14.3337	9.33045	15.2195	16.0852	13.8267	24.748	14.6066	16.6088	18.9993	14.8838
LPS	6	Con	5.70906	16.242	15.6704	11.7993	15.4087	23.043	22.3398	9.95373	14.141	11.7737	13.1724	26.5592	11.6105	14.3358	8.99041	9.2879	9.07623	21.7977	12.5659	6.27938	14.5217	16.8035	18.876	12.0063	19.0108	18.447	17.6851	19.7164	20.4202	18.6879	15.8837	9.61014	11.2679	15.8073	11.6074	13.7693	16.3001	16.0627	12.3827	15.4664	17.5532	14.7004		18.1095	16.633		16.4335
LPS	7	Con	3.98341	11.6036	13.5944	9.25191	12.8385	21.8234	19.1915	7.3942	9.79255	10.694	9.22581	21.9441	9.98169	12.5613	5.44638	6.26411	5.94276	17.2922	9.487	3.25794	9.48161	16.5784	16.2128	10.9329	15.0992	15.0954	14.187	16.3689	15.4282	15.2446	13.4454	7.64522	8.15395	12.7914	9.23119	10.3336	13.146	12.1303	9.81263	14.0486	15.2602	12.1908	20.1442	14.3247	15.2102	17.0355	12.4129
LPS	8	Con	5.15591	12.5566	16.1109	11.209	14.3994	21.4696	20.3809	8.56204	11.6718	11.1272	9.58944	25.2272	10.6823	14.106	6.96301	11.0665	7.15632	19.1786	10.0309	4.72872	10.7737	19.161	19.896	10.7496	16.6729	14.0378	13.6878	12.1282	15.1426	13.6717	14.5222	8.48277	9.9681	14.7965	10.5845	11.9182	14.9935	12.9386	11.205	14.0145	14.2927	15.2209	22.2828	14.2751	17.7529	18.8588	13.9574
LPS	9	Con	5.45928	13.9157	16.7456	11.103	14.6808	22.7402	20.1106	11.3001	11.6288	10.1567	11.4342	23.6858	9.31025	13.9218	6.87823	7.91408	6.57902	18.8596	10.0627	4.33895	12.395	17.1201	19.5657	10.8572	16.5458	18.4017	20.4366	15.5122	19.7628	17.3576	14.661	8.31624	9.819	15.3191	10.6003	11.9371	14.8428	13.2338	10.3523	15.3683	19.0456	13.7462	21.508	14.9727	13.913	18.3754	13.5252
LPS	10	Con	5.35676	13.9543	16.0864	10.5914	14.7997	28.3192	21.653	7.56422	11.0116	10.9492	10.7046	24.9966	10.6239	14.2278	7.59094	8.34142	7.51988	21.4519	10.8438	5.0953	12.7104	18.1668	21.3226	11.9661	17.81	15.9404	14.9444	13.9298	16.324	15.5135	15.2611	8.81078	10.5165	21.1461	11.5108	13.2484	15.3194	14.282	10.0838	15.5152	16.9398	14.1924	25.7337	15.3002	17.291	20.4565	14.5864
LPS	12	Con	6.60516	14.8244	17.8282	12.2655	15.681	24.8911	22.091	10.3739	13.7072	11.3112	11.0773	26.2364	10.7041	15.2198	7.28226	11.4575	7.84186	21.1335	11.0543	4.97222	12.3037	18.2937	22.4048	11.16	18.6424	15.0753	20.5349	17.6295	16.4072	20.217	16.6524	8.616	11.4126	15.9747	11.3463	14.2552	16.3858	14.5206	11.8908	15.6803	18.1354	16.2328	24.8524	16.2196	17.0766	21.0738	14.9261
LPS	37	VD	7.21711	13.7173	18.3763	12.4722	15.6811	24.7451	19.392	9.5525	12.7345	14.0356	12.655	24.8025	12.765	13.7883	8.84022	9.57358	9.37647	20.545	13.4312	6.30672	13.6135	19.152	18.7515	13.9545	19.559	18.1414	16.8519	19.1121	19.1097	17.4086	14.2895	11.016	11.5311	13.8193	11.9478	10.9636	13.9559	13.0879	13.117	17.9943	20.1044	16.5935	21.6011	18.6055	17.609	21.9866	13.1298
LPS	38	VD	6.56627	14.9096	16.9633	12.4301	16.2918		21.5226	10.1934	14.5628	13.5713	11.8579	22.2929	11.4848	14.9204	8.8557	10.0623	8.82104	21.8103	12.2044	6.14614	13.9751	19.9615	19.384	12.301	20.2009	16.8129	16.9615	18.8693	17.8351	19.355	16.1345	9.85575	12.1991	15.9559	12.1277	13.0578	15.8993	14.0204	11.9804	16.5716	17.8707	15.7871	22.0076	17.0063	16.7199	20.4484	14.8028
LPS	39	VD	6.41966	13.6974	15.919	11.81	15.3755	27.0513	21.3	9.87851	11.8	14.1812	12.8065	22.4365	12.9376	13.8511	8.73835	9.09755	9.03225	20.8199	12.6101	6.30256	14.5399	18.8093	18.405	15.3198	17.87	16.1768	14.4786	19.381	16.3736	16.2356	14.6723	11.1873	12.1181	14.2299	12.2827	12.3102	14.4822	13.7441	12.2343	17.1815	18.1018	14.6019	22.0021	17.7539	16.9099	20.3952	13.6065
LPS	40	VD	6.94668	12.7103	17.556	12.2598	15.1105	23.1283	18.5915	11.11	14.1599	11.9025	11.3788	23.7176	12.9296	12.7011	8.15145	11.2409	8.31442	19.4352	12.2342	5.74104	12.6183	19.3113	22.2733	12.6553	18.231	15.6929	15.1756	18.6718	16.9103	19.2787	13.2253	10.1433	10.8173	13.9082	11.4314	11.1781	13.163	12.6098	11.8768	16.1317	18.2682	15.9347	19.6848	17.4213	18.065	21.4377	12.2282
LPS	41	VD	6.27889	14.3821	16.5308	11.9896	15.3641	22.0381	23.4237	8.51474	12.8688	11.5117	11.7177	27.8532	12.1987	14.8944	7.97614	9.93408	8.55287	21.2386	11.9089	5.46704	13.8288	19.2814	19.8559	13.0753	20.4059	17.6139	19.4865	13.9585	18.0664	16.1864	16.198	9.79605	10.6465	15.2908	11.9195	12.6838	16.0088	14.274	11.0677	16.0142	17.5765	15.2527	24.2483	16.4782	16.9955	18.8287	15.1705
LPS	42	VD	5.97607	12.7491	16.0679	11.6911	14.4804	21.9137	19.25	9.94828	13.2981	12.1601	11.3458	21.7686	11.5509	12.5945	7.98075	9.36911	8.37882	19.6922	11.8893	5.6032	12.3722	18.5907	19.7472	12.0408	18.6776	17.3832	15.7058	16.7692	18.6179	18.9272	13.5278	9.41184	11.7958	13.2211	10.9767	10.8433	13.2953	12.3878	11.732	14.6976	16.6006	14.4227	20.9447	16.5449	17.6686	20.3212	12.557
LPS	43	VD	6.90356	11.5318	18.673	12.8263	13.9185	21.2136	17.7944	11.7099	13.2253	11.9294	10.8594	20.8708	12.1819	11.1588	8.74026	10.9617	8.31497	19.0489	11.896	6.59983	13.4285	17.7921		13.0444	19.8252	16.6476	18.9048	15.9596	17.8105	18.5524	11.8509	10.1827	10.5227	11.6827	10.5433	9.64518	11.8359	11.3036	13.0058	15.9708	18.0038	15.7039	18.8979	17.2805	16.5449	19.8572	11.0227
LPS	44	VD	5.54244	12.8681	16.0049	11.5176	14.4063	22.9627	19.4218	8.2077	11.3706	12.4443	11.2103	25.1222	11.7662	13.1746	7.989	8.51595	8.2095	19.7523	11.4945	5.93035	13.1142	18.6573	19.5777	12.3153	18.7287	18.6362	19.3119	13.913	19.869	15.2942	13.8211	9.62973	10.4762	13.3166	11.239	10.6192	13.7162	12.8101	11.0492	16.2884	17.7361	14.3112	20.9412	16.3803	16.4328	17.5686	12.9051
LPS	45	VD	6.17291	14.0991	17.319	12.1445	15.3945	23.426	22.749	11.508	12.4161	11.3729	11.9899	27.6507	10.8813	14.1943	7.72813	9.95672	8.35552	18.9205	10.2671	5.23164	12.6052	18.8882	18.5401	11.4795	17.8461	16.5398	21.3447	16.5215	17.676	19.631	15.6627	9.54715	12.2789	14.9844	11.2916	12.5602	15.435	14.4034	11.3461	14.4553	18.3454	15.6493	21.6338	15.2617	15.9408	18.9404	14.8888
LPS	46	VD	5.03584	12.4344	15.377	10.6547	14.4126	22.8792	20.6307	7.69713	12.5168	10.6474	9.52509	21.4953	10.6426	12.4727	6.67118	9.35241	7.01927	18.2013	9.35542	4.32237	12.4024	16.7761	19.1541	11.2024	19.7881	16.352	14.0332	13.9295	17.1612	15.3758	14.4474	8.07903	10.7147	13.804	10.1773	11.934	14.6345	13.1853	9.63429	14.0862	17.1236	14.7721	20.614	14.3634	15.2404	17.6064	13.5271
LPS	47	VD	5.28852	13.1451	15.271	10.1743	14.1091	22.7552	19.4479	9.70331	11.1169	10.3903	11.2216	23.5584	10.0618	12.7612	6.32432	8.03586	7.02268	17.8844	10.6912	3.74172	11.5912	16.6514	17.2746	11.8609	20.7533	20.3195	19.4764	14.9772	18.3565	15.9962	13.6017	8.75305	11.0217	13.3069	10.5993	11.209	13.7964	12.6342	10.1906	15.0227	17.6076	13.7474	19.9722	15.7867	15.474	19.162	12.83
LPS	48	VD	7.50993	14.131	17.5366	12.7789	15.7893		20.7068	11.6379	13.5871	11.9376	12.3648	23.5152	11.4548	14.0877	7.70141	11.0732	8.40736	19.5387	11.34	5.36791	12.7901	19.5946	20.4936	12.3564	18.739	19.2178	20.2719	16.7588	19.9152	17.8844	14.9881	9.9448	11.6435	15.1833	11.62	11.9014	14.8987	13.4812	12.8321	16.0659	18.7875	16.1595	22.4238	17.2556	17.3504	19.3925	13.9857
Pam3CSK4	1	Con	5.94609	12.7151	15.904	11.7111	15.8141	24.5583	22.0893	7.30917	13.9032	12.759	9.90257	28.1145	13.3185	16.0452	8.74374	10.3775	8.55166	20.0866	10.2866	6.07895	12.7824	19.2344	19.244	13.8798	19.9393	17.2766	15.1436	17.1315	17.8618	16.4495	16.9462	9.99934	10.5761	16.249	11.6335	13.5883	17.126	15.4244	10.8461	17.5625	19.833	16.0889	25.4856	17.0516	16.5314	20.1393	16.1738
Pam3CSK4	2	Con	5.12364	11.7893	14.9641	10.7779	15.258		24.6563	6.59974	14.4371	11.6209	8.62008	21.2532	12.5645	14.6468	7.83106	8.90209	7.96012	18.7133	8.87085	4.92395	11.6482	18.0613	17.9863	12.9704	19.5237	15.7241	13.3739	14.8605	16.4926	17.1193	16.3297	9.01753	10.8346	16.0253	10.8652	12.9583	16.6634	14.0809	10.1051	16.0256	19.0149	14.302	23.0817	14.4615	17.5396	19.1461	15.5005
Pam3CSK4	3	Con	5.17926	11.0041	16.0807	11.9101	14.2501	28.8284	21.0539	8.19388	15.7134	15.2523	8.26532	16.8082	14.7159	14.2394	9.13179	14.5017	9.441	20.7073	9.69034	7.32939	12.3906	18.5524	17.6366	12.6598	15.8001	16.0421	14.6411	13.7604	16.4527	13.125	16.2301	8.49928	10.1332	16.3808	10.9373	14.0454	15.7384	14.7056	13.2976	14.6524	20.2666	16.4629	23.0608	15.5758	18.6704	22.0768	15.146
Pam3CSK4	4	Con	5.28268	11.7152	16.6238	12.1617	14.5053	23.8141	20.2943	9.37296	15.2294	13.3896	8.84725	17.5539	13.7221	14.1213	8.42243	15.733	9.36558	19.9714	10.5889	6.24767	10.2977	19.3309	17.1046	11.6476	16.8502	16.9344	15.7074	12.8197	16.7868	14.6467	14.8158	8.17375	10.9786	15.8821	10.0508	12.1277	15.194	13.5448	13.5452	13.9293	16.4823	16.1476	22.0518	15.641	17.2943	18.5391	13.9136
Pam3CSK4	5	Con	4.78649	10.6181	14.9285	10.9273	13.6181	22.4793	21.2954	6.08237	14.3059	13.1953	8.4173	18.6888	13.656	14.4876	8.42913	11.8735	9.47976	19.2997	9.61575	5.71409	11.3966	20.632	16.661	14.1235	16.4857	15.7312	12.5215	10.2942	15.6081	11.715	15.7352	8.64815	9.94123	15.5669	10.3055	13.2253	16.0829	14.7601	11.3332	15.35	17.1909	14.8634	23.0917	15.7754	17.6272	20.476	15.1251
Pam3CSK4	6	Con	4.73196	12.606	14.9904	10.6709	14.2006	20.352	20.9645	6.60446	13.0117	11.4339	10.0765	28.4137	10.4608	13.3296	7.5813	9.70765	7.53867	18.5976	10.0121	4.98958	12.1869	17.0891	18.6524	10.8138	18.4404	16.2379	14.9167	17.4341	17.4594	16.0971	16.2006	8.50684	10.6062	16.6462	10.6917	13.7225	16.4868	15.4085	10.4798	15.0554	17.8018	13.7885	25.2273	15.7951	16.7648	21.006	15.8623
Pam3CSK4	7	Con	4.25117	9.70054	14.5255	10.1272	13.6094	21.6834	20.7299	5.96176	13.0969	12.5365	7.58926	20.1986	12.1657	13.5186	7.4965	10.3464	7.04948	17.3771	8.00343	4.77053	9.3514	18.3206	16.1001	11.9121	15.2118	14.9444	15.1862	13.6791	15.4815	15.0482	14.4368	7.96056	8.64947	14.421	10.0768	11.7441	14.554	12.2095	11.0303	14.1324	16.7017	14.1924	21.368	14.2826	16.7915	19.4734	13.6259
Pam3CSK4	8	Con	4.66128	11.0894	15.1502	10.8647	13.7864	20.6567	19.2923	7.23382	12.7332	12.2894	8.54747	19.1402	11.9589	13.622	7.04585	11.6719	7.13198	17.0997	8.8994	4.85791	10.392	17.9758	17.9872	11.5759	16.1807	13.8857	12.7694	12.2804	14.828	14.1409	14.6594	8.36448	9.78379	14.3196	10.3828	11.5452	14.4459	12.6281	11.0956	14.5039	15.696	15.2128	21.5301	13.7886	16.1392	18.948	13.4401
Pam3CSK4	9	Con	4.19536	10.5232	14.4987	10.0828	13.421	24.3615	19.7154	7.08822	11.8066	11.0683	7.78498	21.2726	11.1847	13.578	6.52695	10.2666	7.09076	17.1942	9.12589	4.40964	10.8296	18.5366	17.745	8.81939	15.504	13.7452	16.3948	9.77368	14.5039	13.2477	14.3843	6.63054	8.67813	15.0772	9.0944	11.9033	14.4728	12.1291	11.1574	13.7884	19.0062	13.528	20.4673	12.5235	16.2993	19.4995	13.5625
Pam3CSK4	10	Con	4.80991	11.7871	15.8136	10.2508	15.1068	24.0058	20.8153	6.10173	12.0561	10.6203	8.67379	18.673	11.0237	14.408	7.03154	8.71266	6.91776	20.0447	8.40567	4.40947	10.9279	17.5147	20.2071	11.1478	16.8922	15.1121	13.4821	14.264	16.2437	13.881	16.5105	8.0069	9.507	20.7482	11.0525	14.2677	15.9572	13.4916	9.47643	15.0132	18.4236	14.3064	22.709	13.967	17.1508	19.2833	15.4605
Pam3CSK4	12	Con	5.21519	11.5493	16.5813	11.1207	14.6759	22.8615	21.2665	7.58049	14.4149	10.6913	8.82366	20.1888	11.2167	13.4324	6.96638	12.2371	7.87743	17.8267	8.37067	4.62555	11.3004	18.3162	18.7937	9.77569	17.3056	14.1509	17.7771	14.3889	15.1372	18.7808	14.2026	7.57796	11.3268	14.0125	10.0618	12.27	13.965	12.7862	11.6341	14.0116	18.9771	15.0035	26.5477	14.3676	16.5013	20.6404	13.4495
Pam3CSK4	37	VD	5.12845	11.6796	15.763	10.9877	14.5589	23.8395	20.5057	6.80067	11.9491	11.758	9.35017	21.4506	12.0617	14.7269	7.33161	9.94248	7.24196	18.5997	9.40746	4.79457	10.7864	17.8866	17.0813	12.5439	17.8594	15.4171	13.086	15.3865	16.5242	15.2316	15.2296	8.60496	9.58177	15.1808	10.8481	12.1517	15.0354	14.2606	10.2852	15.9529	19.5336	15.4236	23.9567	15.008	17.0186	20.3116	14.43
Pam3CSK4	38	VD	5.29271	12.5581	15.5042	11.2512	15.215		21.8315	6.8493	13.53	12.8897	9.2813	20.9163	12.3347	14.8327	7.8456	9.84191	7.98425	19.6819	9.48138	5.33732	12.8634	18.2947	18.2534	11.7109	20.6518	14.9274	13.737	16.3726	15.6801	15.5694	16.1253	9.56359	10.8692	16.9491	11.5903	13.1536	16.1754	14.0428	10.3739	16.235	18.8518	14.6095	23.9856	15.0172	18.5123	19.3757	15.2635
Pam3CSK4	39	VD	6.92093	13.5724	16.9641	12.6963	16.7679	24.1373	22.8921	8.53725	13.4822	15.5885	11.8037	24.8101	13.811	15.4087	9.1131	11.1343	9.17255	19.677	11.3679	6.5803	13.6971	18.9683	18.3929	15.7196	19.1946	16.4734	14.6762	17.942	17.4746	17.4979	16.0383	11.5179	12.6885	15.8986	12.9034	13.5296	15.9174	15.0178	11.8886	18.5385	20.3144	16.0255	22.9972	17.0978	19.0693	20.6466	15.3445
Pam3CSK4	41	VD	6.01149	12.4509	17.1562	12.2024	14.8602	25.4277	20.9319	7.63073	12.292	12.7715	10.4806	21.0426	13.337	13.374	8.4641	11.3046	8.2386	19.388	10.0199	5.89022	12.5656	18.5675	19.5586	12.701	19.5878	16.8557	19.7451	13.7259	17.9597	15.7662	14.3245	10.1377	10.506	13.7199	11.8189	11.1957	13.8817	12.7711	10.7374	15.7953	20.6679	15.9913	21.7032	15.403	18.0957	19.5044	13.0191
Pam3CSK4	42	VD	4.91551	13.1754	15.2736	11.0248	14.4917	23.6145	21.6195	7.48355	13.9969	13.0187	9.92421	21.6117	11.6201	13.9569	7.67076	9.54408	8.06984	19.219	10.2689	5.18926	11.2188	18.4399	18.2942	11.9153	19.6421	15.5882	13.591	14.7886	16.5732	17.5147	15.7123	8.91217	11.1382	15.4875	10.9129	12.9532	15.5571	14.6419	10.5503	14.3251	17.4143	13.7603	22.0449	14.8653	18.5009	18.6009	14.8608
Pam3CSK4	43	VD	5.54873	12.1438	17.4628	12.3447	14.505	23.9088	19.8743	8.85101	12.8862	12.5787	10.0943	18.93	11.6709	12.6578	7.52278	12.9204	7.23479	18.7575	10.0771	5.49227	12.1208	18.3132	19.4285	11.8404	18.3439	15.1801	17.5377	12.7542	16.066	15.9277	13.5796	9.11138	10.5057	13.1931	11.0613	11.2162	13.4658	12.2943	11.2343	15.5747	20.0046	15.6981	21.0801	15.5741	15.6227	17.548	12.9597
Pam3CSK4	44	VD	4.89329	11.7761	14.5337	10.1904	14.1963	23.8906	21.1013	5.49961	9.93416	12.9583	8.90826	23.2359	11.3139	13.9218	6.80474	9.53332	7.04855	18.5299	9.18251	4.52721	11.228	17.5997	20.409	11.9619	19.0098	16.3996	18.4767	11.7476	17.4434	13.6683	15.096	8.5049	9.63148	14.4191	10.6902	11.7339	14.9364	13.5091	9.23627	15.0004	18.4071	14.3013	25.4435	13.7675	17.2275	15.9867	13.85
Pam3CSK4	45	VD	5.58227	11.4242	16.4067	11.5104	13.9234	22.245	18.1643	9.14107	12.5603	11.8872	10.0892	21.3133	11.1172	11.7631	7.20438	10.5716	7.39335	18.1492	10.044	4.98433	11.6695	18.4006	17.8056	10.9727	17.2148	14.8593	18.0032	14.9308	16.1843	18.302	12.4272	8.84355	11.1711	12.3134	10.1672	9.54187	12.3161	11.6541	10.7014	14.5167	19.0633	15.1779	19.2499	14.8724	16.894	18.4546	11.5366
Pam3CSK4	46	VD	4.63989	10.8267	14.8863	10.537	13.4178	21.7594	18.2922	6.82456	12.4307	11.5639	8.40697	18.639	11.4088	11.5113	6.87831	10.0414	6.79652	16.9553	9.04624	4.46393	11.8297	17.4378	20.4585	11.2883	18.5832	16.1526	12.8159	13.0031	16.2224	14.4133	12.579	8.21846	9.89678	12.3495	9.90997	10.1332	12.5395	11.6326	9.74763	14.9772	19.1851	14.6948	18.3176	14.2953	16.6637	17.3848	11.7156
Pam3CSK4	47	VD	5.60678	12.0364	16.1749	11.0196	14.2832	23.2965	19.2501	8.76897	13.8626	12.0839	10.2447	22.8855	10.927	12.3341	7.33864	10.0714	7.61568	17.8911	9.57681	5.14135	10.3442	17.3343	17.8032	11.6347	19.5663	17.3081	18.6285	14.7623	18.0927	15.467	12.947	9.0789	11.2854	12.9608	10.713	10.81	13.1887	12.0777	10.7816	14.9279	19.0906	15.0877	21.2678	15.1404	16.8145	19.4815	12.2419
Pam3CSK4	48	VD	7.77014	12.9342	19.3665	13.6987	15.2039	23.0049	19.9899	9.90916	15.1631	13.6403	11.7281	22.3984	12.3652	12.8704	8.954	12.7166	9.43264	20.0571	11.4205	6.58329	13.9713	21.5768	20.9514	12.3941	18.9667	18.284	19.7441	16.0021	19.3828	17.6083	13.6693	10.5741	11.9762	14.1312	11.5089	11.0175	13.5788	12.4119	12.5001	16.3516	21.7066	17.5302	21.3874	17.2616	19.9305	19.4324	12.4005
R848	1	Con	4.96394	14.0632	15.5849	10.5929	14.5501	22.4751	21.3453	7.81346	12.9003	14.3323	10.9206	25.0148	12.4972	15.5238	9.1397	7.28072	9.17427	20.5514	12.4623	6.02018	11.773	17.9674	17.8039	12.0636	18.8668	19.3984	17.7118	18.2446	20.8606	17.6236	16.1222	9.3434	9.26186	15.9349	10.6232	12.6121	16.1925	14.9528	12.8254	15.8359	17.5371	14.0749	28.6679	17.0751	17.6497	22.4268	15.4566
R848	2	Con	5.32605	14.8633	16.0708	11.1437	15.063		22.1597	9.56783	12.9814	11.786	10.4374	26.989	12.0822	15.4475	8.1518	8.12016	8.51883	20.1414	11.2466	4.87827	11.7352	17.8438	18.6531	11.459	18.7355	19.0672	17.019	15.925	21.3754	18.8311	16.8353	8.88204	10.4039	16.1445	11.0543	13.2796	16.4834	14.1735	12.3293	15.1564	17.6518	13.9709	25.1551	15.4881	18.3944	22.0293	15.5849
R848	3	Con	7.63863	16.5634	18.7257	13.5721	18.0184		24.6639	11.3034	17.2509	16.5386	12.9679	28.4492	14.6839	16.6842	11.7636	11.9453	12.524	24.0532	15.1187	9.41597	15.3119	22.8765	21.1548	13.9359			25.5629	18.3939	24.8893	18.9463	17.8727	11.9048	12.5617	18.6248	13.7544	15.7022	18.0162	16.5992	15.9825	17.5715	21.4275	19.2857	23.6602	19.2588	20.0344	27.4137	16.7737
R848	4	Con	6.29753	14.0129	17.0368	12.1753	16.0942	23.4778	20.0421	9.945	12.9608	11.4652	10.7284	21.7939	11.9615	14.4056	7.73415	13.0552	8.02546	20.0714	11.2808	5.25758	11.2443	20.3074	20.7357	11.0214	17.6873	16.0165	16.8697	12.9221	16.6875	15.1566	15.1205	9.03643	11.605	15.749	11.1245	12.1796	15.2255	13.2344	12.1558	14.6271	15.478	15.9953	22.5771	15.6648	17.756	18.9815	14.5673
R848	5	Con	5.30518	13.5301	16.7558	11.4397	14.9497	23.7918		7.56661	14.8898	12.764	10.2217	22.4276	13.1068	15.3485	9.48298	8.94538	10.6799	21.0631	11.9022	6.83163	12.1767	19.3322	18.8047	12.5413	20.5403	19.0339	17.5405	12.6671	18.8357	14.0688	16.118	9.44402	10.4228	15.8808	11.2385	13.3188	16.4299	14.8966	13.2944	14.967	17.7433	14.7333		17.4229	20.2212	20.2251	15.2774
R848	6	Con	5.60841	14.701	16.6801	11.4469	15.4331	24.7348	20.9801	8.86284	15.5911	13.459	11.3272	27.2232	11.6164	14.9483	9.67004	8.98609	10.3817	21.2934	15.545	6.62537	12.9473	18.4384	20.3202	12.2525	19.1746	19.7705	19.2902	19.3239	20.7473	18.8657	16.9371	9.39087	11.0989	16.2635	11.3922	14.3041	16.5866	15.6949	14.3653	15.1119	18.2347	14.4421	22.6692	18.3098	18.8747	19.6187	15.794
R848	7	Con	9.86617	15.2136		14.8689	17.621	24.3847	23.0601	11.2112	18.6254	18.7974	13.7901	26.2015	15.3948	15.0973	12.9812	12.1673	15.1035	23.5373	15.4874	10.0924	14.1869		21.0549	14.3043	21.2618	22.5008	21.4573	19.1115		20.8829	15.9303	13.2544	12.0111	15.2568	13.4345	13.0223	15.8753	14.4917	16.9732	18.0868	21.7954	18.0992	22.5295	19.9321	27.0965	22.862	14.5714
R848	8	Con	5.305	13.4254	15.706	10.409	14.5138	21.7055	20.9652	8.10481	12.9901	11.8153	9.79124	22.8616	11.8999	14.2566	8.50574	9.19501	9.31388	20.4387	13.7673	5.91036	11.179	18.6037	19.9302	11.0034	17.9265	17.54	17.8316	14.497	18.7211	15.9373	15.474	8.55927	10.1845	15.3079	10.8685	11.9912	15.2328	13.53	13.3252	14.5922	15.2273	14.6186	23.2439	16.0522	17.8657	20.1247	14.3107
R848	9	Con	4.63458	13.6653	15.2381	10.2111	13.8856	25.2856	22.1646	9.21616	11.1153	12.0722	9.56151	26.5798	10.1553	14.9851	7.75998	8.15592	8.43923	19.4031	12.2381	5.33747	10.99	17.1966	18.3143	9.49242	16.3672	17.634	20.8235	13.915	18.6141	17.294	16.2253	6.96597	8.59009	16.8762	9.69657	12.8264	16.5144	14.6783	12.2321	13.2328	16.3959	12.9754	22.9311	14.6559	15.723	19.3625	15.243
R848	10	Con	3.95184	12.9986	15.0234	9.31378	13.2613	22.9394	22.2558	6.31988	10.6376	10.3972	9.01472	21.3069	10.5192	14.0006	7.05386	6.61966	7.037	16.7707	10.3087	4.21812	10.8182	16.0724	17.975	10.3386	16.9883	16.8161	16.1189	14.1325	17.3654	14.0399	14.9456	7.40564	8.65926	20.5725	10.1671	12.9503	15.4759	13.1638	10.5701	13.2049	16.511	12.6656	21.1909	14.8309	16.4673	17.2754	14.4089
R848	12	Con	5.65676	14.2034	15.7047	10.8096	14.6067		21.3725	9.52913	12.8163	11.9092	11.0332	22.6993	11.2303	14.4864	8.6291	7.80218	9.89673	19.4162	13.0879	5.99609	12.2298	18.384	17.4911	10.8466	17.6593	19.0888	23.428	17.0285	20.4322	19.2889	15.3107	8.32626	9.96064	14.7572	10.5244	12.8245	15.4679	13.8617	13.4878	14.572	17.8675	13.9778	21.704	17.6424	16.5094	19.5644	14.2439
R848	37	VD	5.67774	13.689	16.8116	11.3878	14.9687	24.2509	22.0527	8.56519	13.1589	14.3357	10.8749	26.1871	13.3557	15.7549	9.58749	8.11821	9.92091	20.9946	13.2445	6.83317	11.4075	18.5376	18.6293	12.5132	18.3701	19.512	17.6964	17.2524	20.7961	17.9151	16.4988	9.49351	10.0643	15.8373	11.2823	12.7476	16.5401	14.8379	14.1918	15.9275	18.8582	14.7023	25.6061	17.8711	18.7325	22.325	15.044
R848	38	VD	5.78676	13.1842	18.0449	12.8906	15.6917	25.3206	23.7275	10.4324	15.5078	13.4198	11.4041	23.2392	13.8934	12.7672	11.0852	9.86832	11.3864	20.8836	12.1822	9.15382	14.4492	23.392	18.2359	10.9039	20.582	21.3763	18.5046	18.6325		18.7146	13.8155	10.739	11.3491	14.1519	11.5608	11.3656	13.7551	12.9556	15.3343	15.1854	17.6484	16.5669	23.5028	20.1575	19.1648		12.9559
R848	39	VD	6.176	13.7148	15.8501	11.4289	15.257	28.9841	19.771	9.33676	12.775	15.998	12.4422	22.7605	14.2283	13.4874	10.1096	7.90922	10.3056	20.5915	13.9648	7.12297	13.6912	19.2557	17.8349	14.8636	20.3052	19.1114	17.7783	19.4254	19.1673	18.2877	14.5633	11.1152	11.2163	14.1974	12.0985	11.6865	14.206	13.0622	13.7139	17.7635	18.5938	14.6736	20.687	19.2347	18.6055	21.7909	13.2141
R848	40	VD	5.9646	13.9335	16.3224	10.9549	15.2553	21.9042	20.2516	10.5576	13.5971	10.6954	11.1421	22.4092	12.8081	14.0026	8.6561	8.34628	8.85838	20.1054	14.0064	5.51693	11.8139	18.281	20.0914	12.2871	19.0391	18.8891	17.4024	18.8869	19.9426	20.4652	14.6307	9.71994	9.81925	15.9144	11.3795	12.5931	14.5417	13.6869	13.2231	14.7377	17.7685	14.3144	21.9312	17.8699	18.0889	21.8655	13.6782
R848	41	VD	6.01038	13.137	16.7335	11.9437	14.9033	25.6379	20.1667	9.47733	12.7782	13.11	11.5258	23.5839	13.8294	13.1352	9.60642	9.21044	9.7221	20.0469	12.6927	5.98265	12.9763	17.8427	19.1562	12.8827	21.3776	20.4741		15.9245	20.3735	17.467	13.9858	10.6945	10.388	13.2965	11.8024	10.9735	13.7346	12.742	13.2761	15.6201	17.5341	15.3102	20.3453	17.6232	19.7651	18.3667	12.6925
R848	42	VD	6.46621	14.2585	17.1806	12.1824	15.3346		20.2359	11.9454	14.803	13.4646	13.2001	23.2672	14.1347	14.1912	11.2032	8.2428	12.356	21.4747	16.9796	8.14493	13.9925	18.6883	21.6971	13.4952	21.9284	22.0301	19.2543	19.9609		23.305	14.7499	11.1717	11.782	14.4162	12.2318	12.1226	14.5832	13.7587	15.4359	15.9366	19.1791	14.8284	22.0297	18.6174	19.5066	22.255	13.537
R848	43	VD	6.53311	15.3048	17.6213	12.3419	15.7389	24.4074	22.1535	10.94	15.8827	12.6532	12.366	27.1065	13.6485	14.8049	10.7956	10.2233	11.4504	22.7776	15.8372	7.47875	12.9087	18.9441	20.3054	13.4178	18.9987	20.7017	21.5226	17.1118	22.1023	19.4018	17.1123	10.0345	10.8591	16.0256	11.9299	13.6428	16.3666	14.8465	15.1179	16.099	18.4176	14.8437	24.1579	19.2676	18.6051	21.1932	15.4097
R848	44	VD	5.66512	13.6212	16.7651	12.0949	15.1432		21.4864	9.26129	13.2022	15.0887	11.9226	25.2152	14.1969	13.9604	10.8602	9.525	11.0804	19.9784	13.2306	8.48161	13.7126	19.0741	20.6617	12.5423	22.649	21.7967	24.0436	15.6765	20.4068	16.6932	14.5742	10.6761	11.0477	14.1392	12.1697	11.5318	14.4119	13.8481	14.6198	16.1282	19.8018	15.5504	22.7746	18.8608	19.354	19.1555	13.8119
R848	45	VD	12.0659	14.7332		15.793	16.7417	24.4817	20.7695	15.5368	17.2951	18.2581	14.5491	24.3593	15.3992	14.0266	13.861	14.4319	16.5008	21.7137	17.6192	10.9236	18.3364		21.8954	15.4907	21.8843			21.4837		27.545	15.0207	15.1455	14.3126	14.564	13.2343	11.7899	14.8166	13.6405	18.9018	18.5599	22.3624	19.7716	26.9558	21.31	22.8552	23.0051	13.6901
R848	46	VD	5.97708	14.1873	16.8164	11.8807	14.9313	23.5721	21.253	9.30914	14.5703	12.4535	11.3697	23.5647	12.5115	13.962	9.84002	9.69248	10.7524	20.2456	13.4108	6.7385	13.7144	17.9973	22.0769	12.0656	22.1294	22.2011	19.5748	18.5036	20.7613	18.6106	14.7813	9.57428	11.3489	14.6444	11.6023	12.4402	14.8271	14.0632	13.666	15.013	17.9604	14.7023		18.3933	18.3657	18.9041	13.9383
R848	47	VD	5.17676	13.7243	15.1094	10.4523	13.7251	25.4453	19.7611	9.66129	12.5338	11.6634	11.2816	21.883	11.9592	13.5163	8.74094	7.56899	9.52807	19.0325	13.3344	5.43942	11.2689	17.3812	17.6503	11.9748	19.9319	19.6567	21.2746	16.998	20.4634	17.7108	14.4783	9.22677	10.4211	14.0542	10.8268	11.7331	14.1238	13.1068	13.3025	15.1441	17.0592	13.903	21.4068	17.3767	17.5008	17.8373	13.3355
R848	48	VD	6.66666	13.7719	17.411	12.3847	15.0684	19.9615	22.1922	10.9006	13.9027	12.0723	12.7143	23.8475	13.1909	13.6202	10.3115	9.02008	11.5189	22.0012	13.7595	7.86471	13.3921	20.2759	19.2809	12.624	18.7784	19.6571	21.2057	18.0627	21.4424	20.5474	14.5634	10.1766	11.3216	15.2244	11.8667	12.2531	14.481	13.6557	15.5155	15.9482	17.7314	15.3395		20.0753	20.5788	20.7885	14.0611
[truncated: 32 more columns]

## Sheet: dct
PAMP	Animal	Group	C5AR1	CASP1	CASP4	CAT	CATH5	CATH6	CCL2	CCL20	CCL5	CD14	CD209	PTGS2	CX3CR1	CXCL1	CXCL10	CXCL2	CXCL3	CXCL5	CXCL8	CXCR1	CYP24A1	CYP27A1	CYP27B1	CYP2R1	DEFB10	DEFB3	DEFB4	DEFB6	DEFB7	ELANE	HIF1A	IFITM3	IFNA	IFNAR1	IFNB1	IL13	IL33	IL1A	IL10	IL12B	IL15	IL17C	IL1R1	IL23A	IL26	IL5	IL6
Null	1	Con	5.94232	7.35502	4.4489	6.42514	20.6328	14.456	3.50009	12.6679	10.6882	3.23562	12.2866	9.4034	6.11257	7.26581	7.62258	10.0195	15.3823	10.1718	4.55785	9.38267		6.16204	10.2124	7.82621	12.5146	7.68741	5.59028	11.6566	6.18799	8.90349	3.46759	2.82477	8.25707	3.93821	5.06477	8.53027	7.30629	9.7789	9.04369	14.1494	8.86774	17.9364	12.6254	10.3536	14.7859	7.23541	10.2682
Null	2	Con	5.02398	8.21105	4.93639	6.62109	17.7802	14.4177	2.2514	14.1238	10.3705	2.47517	15.7982	6.88103	5.85171	4.74668	9.20469	6.88165	14.5451	8.27623	1.93472	4.96259	13.2701	6.68833	7.42628	7.75689	13.3939	7.42748	3.78914	10.9632	10.3047	8.70759	3.33325	4.58129	8.11651	3.27266	5.12414	8.13317	7.13045	8.8182	8.88018	14.3736	8.37955	14.8233	9.21016	11.0458	15.7303	7.65686	10.7369
Null	3	Con	5.42419	7.10031	4.77121	6.30478		17.5414	0.590742	12.4377	10.895	2.17724	13.7816	7.91323	5.26082	6.41772	9.02209	8.02609	17.1964	8.67429	4.76943	8.71433	14.7162	5.50896	6.82829	7.37019	12.5602	8.55559	5.26992	10.244	3.86726	9.20183	3.17357	3.34891	9.43537	4.08463	7.61145	9.33294	8.19232	8.96643	8.72695	14.8342	9.62345	17.0145	9.24884	12.5915		8.68372	10.8438
Null	5	Con	5.94093	7.6882	5.08977	6.78336	16.6629	14.335	2.02632	12.1442	9.56482	3.44441	14.9969	8.2275	5.27222	7.1697	8.35329	9.44196	16.0882	11.0171	4.03799	7.51565	20.4066	7.427	7.6278	7.00722	14.7857	7.56032	3.88943	10.6078	4.84535	7.3144	3.35126	4.06925	7.23431	3.15553	4.75612	7.33733	6.4055	9.07746	9.60902	11.9043	8.73119	14.1998	9.9672	10.1183	16.5716	6.62691	10.7072
Null	6	Con	5.79951	7.10966	4.99203	6.50311	15.3493	13.9492	2.28708	13.3101	9.9892	3.04497	14.1352	8.57242	5.06362	6.71566	6.82334	8.63079	15.3483	10.7119	5.03406	8.90444	13.7885	6.52408	9.67907	7.04786	11.5058	9.26942	6.69045	11.7099	6.50438	8.38663	3.309	5.00532	8.05885	3.83671	6.34259	8.27855	7.31641	8.79349	9.65229	13.2581	7.62	14.8322	9.21711	10.3898	17.0064	7.46189	13.2567
Null	7	Con	6.11063	7.7415	4.71525	6.69324	15.2171	12.8493	2.07154	11.5675	11.1075	2.70808	11.2213	9.05087	5.55555	6.30147	7.93218	9.24437	13.0812	9.66488	4.01466	6.9135		5.11135	7.72296	6.32974	18.8232	8.42982	4.15892	10.7701	5.9184	7.77955	3.32909	2.79781	7.31346	3.76776	4.63153	7.17124	6.53422	8.3995	8.81471	12.9601	8.40863		10.0656	11.6837	15.0729	6.57256	9.70739
Null	8	Con	5.29564	8.28421	5.2952	6.95764	16.2966	15.8946	2.07488	13.1896	10.5677	2.58304	15.4347	9.23388	6.00762	5.04073	8.78727	6.7778	15.7867	7.2382	3.41246	7.16743	14.7451	6.48485	8.38726	7.32751	10.539	8.53097	4.99999	11.1884	5.71675	8.43646	3.46567	5.35982	7.96003	3.64254	5.47682	8.5611	7.67713	8.33558	7.7525	13.9843	8.25483	16.9784	9.24339	10.6159	18.2165	7.7741	10.5193
Null	9	Con	5.47237	8.11342	5.25697	6.83837	20.93	14.2525	2.0268	12.2425	10.8189	2.6748	17.5164	9.20191	5.9215	5.15791	8.97142	6.92086	14.7226	7.88321	3.59434	7.14361		6.67172	8.26975	7.25535	11.0301	8.88139	4.86156	10.5223	5.80527	8.41971	3.37455	5.11184	7.82245	3.66855	5.17763	7.84802	6.95623	8.02846	8.15369	14.7251	8.40187		9.54063	10.5867	18.5205	7.08969	10.1119
Null	10	Con	5.39434	8.46668	5.40372	6.50955	17.1826	13.4512	1.4042	11.9247	10.6992	2.49405	13.8917	8.3234	5.64644	6.42215	8.45921	7.76321	15.0688	10.3344	4.36333	8.97558	13.0796	5.45503	7.65908	6.68442	11.7763	9.81039	4.18621	9.15371	3.776	7.9046	3.28788	4.25716	12.9081	4.24047	5.88044	7.79902	6.78615	8.29346	8.57271	13.9593	8.38836	13.5652	8.57975	12.1068	13.9276	7.07773	12.3708
Null	12	Con	5.30572	8.34072	5.22439	6.69955	16.0224	13.3822	4.39465	12.2521	8.7121	2.33974	15.9819	8.75211	5.48398	4.65182	9.76999	7.82921	14.6857	8.13062	2.23336	5.20572	14.9175	7.56731	6.88453	6.98119	14.3408	9.00839	3.21472	10.6608	10.3365	8.42342	2.55709	4.23557	7.46537	3.27913	5.65226	7.58344	6.8834	7.99886	8.50795	13.4604	9.41456	17.8246	9.59949	10.5322		7.06564	11.4031
Null	37	VD	4.07765	9.52044	5.99648	6.22217	14.9534	10.5071	3.64583	10.9547	10.9391	2.98478	12.2934	10.4892	4.43798	7.05553	6.73846	8.2043	12.995	8.85626	3.98175	8.48349	14.8425	7.15132	8.89071	9.49324	11.5396	9.26819	6.54841	12.8413	7.08157	5.13644	4.49392	3.32696	4.86771	3.30244	1.83698	4.9591	4.19028	10.8615	10.4139	12.8636	10.1364	12.5458	12.5127	11.1456	14.8147	4.21541	10.9624
Null	38	VD	4.69924	9.90162	6.15885	7.11602	13.8016	11.8329	2.43181	12.4233	11.3854	2.83066	13.3367	8.82583	4.98656	5.87077	8.77092	7.3621	15.2102	8.60125	4.36589	7.47382	14.2278	6.75421	8.66889	9.57236	11.3545	8.47609	6.45296	12.1391	6.53004	5.73832	4.3757	4.07452	6.5604	3.75699	3.07701	5.76902	5.26228	9.11829	9.55468	15.133	8.53707	13.208	9.56526	12.06	14.0765	4.9292	12.1642
Null	39	VD	4.31576	8.03919	4.79621	6.63653	16.0291	11.8043	1.43435	12.0831	10.6258	2.52533	12.0447	9.68313	5.42396	5.20523	6.44629	7.12392	13.0928	7.63463	3.42187	6.99329	13.4465	6.448	10.697	8.75429	11.0763	8.07523	5.22919	10.0486	5.82245	6.07733	3.42175	3.22224	5.90105	3.63653	3.63881	6.09645	5.19065	8.23529	8.66229	14.5199	8.36782	14.1465	11.1376	11.9174	13.4185	5.33065	8.22956
Null	40	VD	4.26101	9.03485	5.97071	6.65928	15.3595	11.5892	3.04697	12.0115	10.2323	3.19074	12.8027	8.94613	4.10438	6.33072	6.95731	7.12518	12.6282	9.55402	3.38604	6.99411	15.2254	6.86171	7.91393	8.02127	11.4157	8.71575	6.18923	12.3835	7.86949	5.07607	3.98356	3.61	5.89797	3.17115	2.87826	5.03055	4.1439	8.97715	8.82411	15.0065	9.06682	15.0325	10.7007	12.2972	14.6011	4.16469	11.6921
Null	41	VD	4.83698	10.1028	6.0633	6.96807		12.95	2.2749	12.6835	9.94468	2.79823	14.3242	8.89528	5.23363	5.82021	8.85252	7.59433	13.371	8.23064	3.86689	7.06277	15.0739	5.8535	7.82975	9.85478	11.8899	8.43779	5.09812	11.0258	6.44444	6.3497	4.12522	3.80976	5.98276	3.75015	3.26085	5.90824	5.44614	9.38301	9.15624	12.0649	9.14496	13.4334	9.6559	12.4552	14.0521	5.40152
Null	42	VD	5.83521	7.54826	5.46093	7.01282	17.0886	15.5958	2.14607	12.0959	9.47424	3.13663	18.6627	8.78081	5.54612	5.90036	8.38883	8.12299	13.2609	8.31127	3.98849	8.86503	14.0601	6.64794	8.66069	7.83939	15.4614	8.47186	4.63334	11.4662	10.7483	8.38958	3.26795	5.42169	7.82586	3.644	5.70214	8.29124	7.18926	9.28112	8.88846	13.0625	8.41866	16.0868	8.99279	10.5021	18.3773	7.11343	12.037
Null	43	VD	4.37393	9.22174	6.294	6.63867	16.3641	11.1577	3.46436	12.3793	10.3092	2.37333	13.6641	8.97149	4.82082	5.53095	7.1678	6.69847	12.3512	8.05241	3.29161	7.05058	13.7703	6.04451	6.2635	8.16695	12.5317	10.7691	3.9442	10.6567	6.45835	5.3541	3.88	3.70234	5.20943	3.48526	3.16372	5.40203	4.8491	9.41809	8.63796	14.3696	8.72944	11.7585	10.0453	11.3145	13.7973	4.62992	11.6581
Null	44	VD	5.32708	8.01786	4.8254	6.97994	17.2892	14.8919	2.42097	13.2081	10.5349	3.08662	11.8505	9.39904	6.00764	6.77675	7.47441	9.05258	14.2961	10.9403	5.60165	7.63807	16.3481	6.10815	9.35157	9.41859	14.0158	8.14362	3.93357	10.6561	5.14638	8.55839	3.08642	2.71592	8.12614	3.99232	5.12255	8.65496	7.16381	8.68903	8.92098	14.1593	8.99237	15.0834	10.3998	10.6912		7.46824	10.6153
Null	45	VD	4.70771	8.9442	5.78103	7.98651	17.6755	10.6357	3.24936	15.2646	10.9447	3.797	11.725	9.4405	4.66953	7.46932	5.35449	7.92122	12.1564	9.05035	3.69739	8.59734	13.4518	7.79375	7.30387	7.94095	13.433	9.94613	5.11373	15.0277	12.6646	4.70755	4.22311	4.44221	4.66339	3.27059	2.19756	5.09761	4.3195	10.0462	9.14496	13.3874	9.47471	12.5972	11.0257	11.1918	12.933	4.25631
Null	46	VD	4.4093	8.86862	6.14012	6.79337	15.961	11.2302	2.40907	12.7812	9.36947	2.74388	14.4463	8.98668	4.54147	5.90974	7.92998	8.20631	13.3097	8.85301	3.82755	8.07672	12.727	7.10666	8.32857	8.45092	13.9212	8.63465	6.22113	11.4752	7.23615	5.35867	3.68798	4.12448	5.40905	3.52864	3.33105	5.49948	5.26705	9.93393	9.24637	14.3325	8.2978	12.7863	10.12	11.2653	14.72	4.89265	14.1088
Null	47	VD	4.55201	9.18113	5.28325	6.89218	14.8983	13.2491	1.65807	11.3382	9.12617	2.35708	16.4454	8.76098	5.75839	4.84953	8.59616	7.14689	15.5244	7.77833	2.46055	6.94704	15.4955	6.7404	6.68518	8.20166	12.9385	8.6542	6.84158	10.4654	6.57125	7.18769	3.17463	5.38788	6.91886	3.26914	4.76248	7.17145	6.20474	8.2544	8.98351	13.4491	8.46505	17.8374	9.81832	10.8248	14.5381	6.61205	11.4618
Null	48	VD	4.78161	8.20819	5.66919	6.89633	14.3426	11.7319	3.17212	11.8944	9.7527	2.98245	15.0893	8.99196	4.71958	4.89457	7.99274	7.8196	13.8899	8.65666	2.84203	6.19124	14.2234	6.65545	6.95068	7.74689	12.9493	8.68017	5.05197	10.1863	5.06987	5.72079	3.77301	3.90003	6.32377	3.49999	3.0695	5.71359	4.83757	9.47524	9.20921	14.0809	9.6542	12.5473	11.6217	11.7022	15.0408	4.70433	12.7221
LPS	1	Con	8.44516	9.01213	4.22966	8.45275	20.9859	16.0967	3.65537	4.76399	5.41365	6.44841	18.1364	5.26543	8.42878	1.50695	0.82042	2.08902	15.3622	6.42458	-0.930496	6.43459	11.0865	12.2185	7.2254	11.71	11.0573	8.93072	12.5638	10.8717	9.90356	9.5722	3.47335	3.64108	8.96651	4.44461	5.75156	8.90496	7.96625	5.60416	9.42103	11.326	7.85453	17.527	11.7844	9.04588	14.2707	8.16448	5.72731
LPS	2	Con	8.1922	9.80082	4.71041	8.18194	18.6632	15.2821	4.66561	6.59789	4.66944	5.23501	21.2065	4.69107	8.28943	1.41172	1.63703	1.74935	13.2549	4.75491	-1.24284	6.14036	11.1457	12.2387	6.09108	12.7267	11.3967	10.2333	10.8167	12.6977	11.8318	9.40053	3.10284	4.38753	9.07163	4.80798	5.97588	8.90642	7.73489	5.23238	9.34331	11.0325	7.50239	16.2877	9.41224	10.0925	12.2989	8.57992	6.46743
LPS	3	Con	6.36462	9.26306	4.64317	8.03399	18.8854	15.6503	1.56682	6.01476	5.06948	3.06704	13.1379	5.00058	8.07478	1.16863	3.2632	0.90607	12.2245	3.42898	-0.969599	6.13781	10.8508	12.7772	4.81491	11.7344	8.84116	9.80818	6.14708	9.60021	7.7541	9.15605	2.24627	3.45326	10.7019	4.98337	7.85794	10.0142	7.77092	3.38708	8.20775	12.1895	8.56688	16.9332	7.63595	10.8631	12.4515	8.85942	5.92203
LPS	5	Con	7.06961	8.99958	4.05164	7.88165	15.9738	15.6831	0.181416	5.44664	3.72441	3.40105	21.7356	4.78551	8.34896	-0.00611435	2.06161	0.820122	12.9884	3.52069	-2.54797	5.40953	11.4434	12.2791	5.23159	10.6449	9.68707	7.87926	3.65354	9.84645	6.24089	9.27418	1.94294	3.21673	8.86353	3.82064	6.34612	9.35203	7.92288	2.9196	8.80862	9.67436	7.41581	18.3371	8.19578	10.1979	12.5885	8.47291	4.68273
LPS	6	Con	9.43446	8.86277	4.99176	8.60113	16.2354	15.5322	3.14615	7.33343	4.96611	6.36477	19.7516	4.80287	7.52822	2.18283	2.48032	2.26865	14.9902	5.75831	-0.528201	7.71408	9.9959	12.0684	5.1987	12.2032	11.6394	10.8776	12.9088	13.6126	11.8803	9.07608	2.80255	4.4603	8.99972	4.79979	6.96176	9.49249	9.25508	5.57516	8.65882	10.7457	7.89285		11.3019	9.82539		9.6259	6.17895
LPS	7	Con	6.63855	8.62941	4.28687	7.87347	16.8583	14.2265	2.42916	4.82751	5.72901	4.26077	16.9791	5.01665	7.5963	0.481344	1.29907	0.97772	12.3271	4.52196	-1.7071	4.51657	11.6133	11.2478	5.96782	10.1342	10.1303	9.22194	11.4039	10.4632	10.2796	8.48037	2.68018	3.18891	7.82641	4.26615	5.36858	8.18095	7.16525	4.84759	9.08356	10.2952	7.22576	15.1792	9.35971	10.2451	12.0705	7.44784	6.43646
LPS	8	Con	5.9302	9.48444	4.58253	7.77298	14.8432	13.7545	1.93562	5.04542	4.50076	2.96302	18.6007	4.05591	7.47957	0.336587	4.44007	0.529902	12.5522	3.40444	-1.8977	4.14732	12.5346	13.2695	4.12313	10.0464	7.41142	7.06137	5.50183	8.51613	7.04532	7.89581	1.85635	3.34168	8.17004	3.95812	5.29178	8.36707	6.31216	4.57853	7.38803	7.66625	8.5945	15.6563	7.64865	11.1264	12.2324	7.33097	5.76637
LPS	9	Con	7.42043	10.2503	4.60766	8.18554	16.2449	13.6153	4.8048	5.13352	3.66138	4.93891	17.1905	2.81495	7.42647	0.382928	1.41878	0.0837162	12.3643	3.56739	-2.15635	5.8997	10.6248	13.0704	4.36195	10.0505	11.9064	13.9413	9.01686	13.2675	10.8623	8.16566	1.82094	3.32371	8.82384	4.105	5.44179	8.34747	6.73847	3.85696	8.87295	12.5503	7.25094	15.0127	8.47739	7.41773	11.8801	7.02994	6.07245
LPS	10	Con	7.40053	9.53261	4.03759	8.24591	21.7654	15.0992	1.01044	4.45779	4.39542	4.15078	18.4429	4.0701	7.67404	1.03715	1.78764	0.966092	14.8981	4.29006	-1.45848	6.15658	11.613	14.7688	5.4123	11.2562	9.38658	8.39061	7.37602	9.7702	8.95969	8.70733	2.257	3.96271	14.5923	4.95705	6.69465	8.76561	7.72824	3.52998	8.96145	10.386	7.6386	19.18	8.74642	10.7372	13.9027	8.03257	6.2127
LPS	12	Con	6.70205	9.70582	4.14314	7.55865	16.7687	13.9686	2.25148	5.58485	3.1888	2.95488	18.114	2.58174	7.09743	-0.840121	3.33512	-0.280519	13.0111	2.93194	-3.15016	4.18134	10.1713	14.2824	3.03766	10.52	6.95295	12.4126	9.5071	8.28484	12.0946	8.52999	0.493613	3.29018	7.85236	3.22392	6.13279	8.26342	6.39827	3.76842	7.55791	10.0131	8.11041	16.7301	8.09719	8.95427	12.9515	6.80369	5.20234
LPS	37	VD	5.60076	10.2598	4.35571	7.56462	16.6286	11.2755	1.43598	4.61803	5.91907	4.5385	16.686	4.64846	5.67176	0.723699	1.45706	1.25994	12.4284	5.31469	-1.8098	5.49697	11.0355	10.635	5.83794	11.4425	10.0249	8.73538	10.9956	10.9932	9.29208	6.17302	2.89953	3.41456	5.70274	3.83127	2.84704	5.83937	4.97138	5.00046	9.87782	11.9879	8.47698	13.4846	10.4889	9.49244	13.8701	5.01325	5.83118
LPS	38	VD	7.0227	9.07642	4.54321	8.40489		13.6357	2.30647	6.67591	5.68441	3.97096	14.406	3.59787	7.03353	0.968805	2.17545	0.934143	13.9234	4.31751	-1.74076	6.08818	12.0746	11.4971	4.41408	12.314	8.92596	9.07456	10.9824	9.94817	11.4681	8.24761	1.96886	4.31219	8.06904	4.24082	5.1709	8.01245	6.13348	4.0935	8.68471	9.9838	7.90023	14.1207	9.11937	8.83303	12.5616	6.91592	6.40328
LPS	39	VD	6.32342	8.545	4.43599	8.00151	19.6774	13.926	2.50455	4.42606	6.80723	5.43253	15.0626	5.5636	6.47718	1.36439	1.72359	1.65829	13.4459	5.2361	-1.0714	7.16598	11.4353	11.031	7.94587	10.496	8.80279	7.10463	12.007	8.99962	8.8616	7.29831	3.81334	4.74414	6.85591	4.90874	4.9362	7.10824	6.3701	4.86034	9.80751	10.7279	7.22794	14.6281	10.3799	9.53597	13.0212	6.23254	6.75597
LPS	40	VD	4.70356	9.54929	4.25308	7.10376	15.1216	10.5848	3.10327	6.15313	3.89575	3.37211	15.7109	4.92291	4.69433	0.144719	3.23418	0.307688	11.4285	4.22745	-2.26569	4.61158	11.3046	14.2666	4.6486	10.2243	7.68619	7.16888	10.6651	8.90355	11.272	5.21854	2.13654	2.8106	5.9015	3.42469	3.17134	5.15627	4.60308	3.87002	8.12496	10.2614	7.92799	11.6781	9.41455	10.0583	13.4309	4.22145	6.12519
LPS	41	VD	6.81623	8.96493	4.42377	7.79823	14.4723	15.8579	0.948918	5.303	3.94588	4.15185	20.2874	4.63288	7.32862	0.410312	2.36826	0.987046	13.6728	4.3431	-2.09879	6.26293	11.7156	12.2901	5.50952	12.84	10.0481	11.9207	6.39264	10.5006	8.62053	8.63218	2.23023	3.08065	7.72501	4.35368	5.118	8.443	6.70819	3.50187	8.44839	10.0107	7.68683	16.6824	8.91238	9.4297	11.2628	7.60469	5.46616
LPS	42	VD	5.6478	8.96656	4.58986	7.37906	14.8124	12.1487	2.84699	6.19679	5.05879	4.24455	14.6673	4.4496	5.49319	0.87946	2.26782	1.27753	12.5909	4.78803	-1.49809	5.27094	11.4894	12.6459	4.93949	11.5764	10.282	8.60455	9.66796	11.5166	11.8259	6.42652	2.31055	4.69451	6.11982	3.87538	3.742	6.19397	5.28656	4.63071	7.59631	9.49932	7.32141	13.8434	9.44357	10.5673	13.2199	5.45571	6.01667
LPS	43	VD	4.04294	11.1842	5.33749	6.42968	13.7248	10.3056	4.22104	5.73649	4.4406	3.37054	13.382	4.69303	3.66994	1.25142	3.47287	0.826133	11.5601	4.40719	-0.88901	5.93969	10.3033		5.55553	12.3364	9.15879	11.416	8.47077	10.3217	11.0635	4.36202	2.69383	3.03382	4.19385	3.05446	2.15634	4.34704	3.81477	5.51699	8.48199	10.515	8.21502	11.4091	9.79161	9.05605	12.3683	3.53384	6.74021
LPS	44	VD	6.25327	9.39006	4.90269	7.7914	16.3478	12.8069	1.59282	4.75573	5.82945	4.59541	18.5073	5.15134	6.55977	1.37413	1.90108	1.59463	13.1375	4.8796	-0.684525	6.49932	12.0424	12.9628	5.70046	12.1139	12.0213	12.6971	7.29815	13.2541	8.6793	7.20627	3.01485	3.86129	6.70175	4.62412	4.0043	7.10128	6.19524	4.43437	9.67353	11.1212	7.69636	14.3264	9.76547	9.81794	10.9538	6.29022	6.78261
LPS	45	VD	6.42266	9.6425	4.46806	7.71802	15.7496	15.0726	3.8315	4.73962	3.69643	4.31342	19.9743	3.20488	6.51785	0.0516762	2.28027	0.679064	11.2441	2.59066	-2.44482	4.92872	11.2117	10.8637	3.80301	10.1697	8.86337	13.6682	8.84508	9.99958	11.9545	7.98622	1.87069	4.60248	7.30794	3.61511	4.88376	7.75852	6.72696	3.66964	6.77882	10.669	7.97287	13.9573	7.58529	8.26437	11.2639	7.21233	5.40859
LPS	46	VD	6.06754	9.01014	4.28785	8.04574	16.5124	14.2639	1.33029	6.14995	4.28056	3.15825	15.1284	4.27576	6.10587	0.30434	2.98558	0.652431	11.8344	2.98859	-2.04446	6.0356	10.4092	12.7873	4.83557	13.4213	9.98517	7.66634	7.56265	10.7943	9.00892	8.0806	1.71219	4.34783	7.43717	3.81043	5.56717	8.2677	6.81843	3.26745	7.71933	10.7567	8.40529	14.2472	7.99656	8.8736	11.2396	7.16028	5.25825
LPS	47	VD	6.85142	8.97734	3.8806	7.81543	16.4615	13.1542	3.40961	4.82322	4.09657	4.92793	17.2646	3.76806	6.46749	0.0306203	1.74216	0.728977	11.5907	4.39747	-2.55198	5.29754	10.3577	10.9809	5.56719	14.4596	14.0258	13.1827	8.68349	12.0628	9.7025	7.30799	2.45934	4.72803	7.01315	4.30558	4.91532	7.5027	6.34049	3.89694	8.72904	11.3139	7.45369	13.6785	9.49302	9.18031	12.8683	6.53626	5.18199
LPS	48	VD	5.52862	8.93425	4.17653	7.18694		12.1045	3.03552	4.98477	3.33527	3.76243	14.9128	2.8524	5.48537	-0.900952	2.47087	-0.194996	10.9363	2.7376	-3.23445	4.18771	10.9923	11.8913	3.75406	10.1366	10.6154	11.6696	8.15645	11.3128	9.28206	6.38571	1.34244	3.04111	6.58094	3.01768	3.29908	6.29637	4.87882	4.22972	7.46358	10.1851	7.55717	13.8215	8.65329	8.74807	10.7902	5.38331	5.66485
Pam3CSK4	1	Con	5.38381	8.57275	4.37984	8.48286	17.227	14.7581	-0.0221214	6.57188	5.42774	2.57128	20.7832	5.98719	8.7139	1.41245	3.04619	1.22037	12.7553	2.95535	-1.25234	5.45113	11.9031	11.9127	6.54855	12.608	9.94528	7.81227	9.80017	10.5305	9.11819	9.61491	2.66805	3.2448	8.91768	4.30221	6.25704	9.79471	8.09308	3.51478	10.2312	12.5017	8.75763	18.1543	9.72034	9.20007	12.808	8.84253	4.92237
Pam3CSK4	2	Con	5.10333	8.2782	4.09192	8.57204		17.9703	-0.0861957	7.75119	4.93499	1.93414	14.5672	5.87856	7.96087	1.14512	2.21616	1.27418	12.0274	2.18491	-1.76199	4.96224	11.3753	11.3003	6.28444	12.8378	9.03814	6.68795	8.17459	9.80671	10.4334	9.64372	2.33159	4.14864	9.3394	4.17927	6.27233	9.97743	7.39493	3.41914	9.33968	12.3289	7.61611	16.3958	7.77555	10.8537	12.4601	8.81459	5.15934
Pam3CSK4	3	Con	4.00273	9.0793	4.90866	7.24871	21.827	14.0525	1.19249	8.71204	8.25088	1.26392	9.80679	7.7145	7.23801	2.1304	7.50029	2.43961	13.7059	2.68895	0.328	5.38919	11.551	10.6352	5.65843	8.79875	9.04073	7.63969	6.759	9.45133	6.12362	9.22873	1.49788	3.13182	9.37938	3.93586	7.04405	8.73704	7.70424	6.29617	7.65102	13.2652	9.46152	16.0594	8.57436	11.669	15.0754	8.14456	7.12028
Pam3CSK4	5	Con	4.08422	8.39465	4.39347	7.08424	15.9454	14.7616	-0.451486	7.77204	6.66147	1.88344	12.155	7.12218	7.95371	1.89527	5.33962	2.94591	12.7659	3.08189	-0.819773	4.86278	14.0982	10.1271	7.58968	9.95183	9.19735	5.98767	3.76034	9.0742	5.1811	9.20137	2.11429	3.40738	9.03305	3.77164	6.69149	9.54903	8.22626	4.79933	8.81619	10.657	8.32954	16.5578	9.24153	11.0933	13.9421	8.59124	5.08638
Pam3CSK4	6	Con	6.33727	8.72167	4.40218	7.93185	14.0833	14.6958	0.335746	6.74293	5.16515	3.80779	22.145	4.19209	7.06085	1.31258	3.43893	1.26996	12.3289	3.74343	-1.27913	5.9182	10.8204	12.3837	4.5451	12.1717	9.96919	8.64801	11.1654	11.1907	9.82834	9.93193	2.23812	4.33747	10.3774	4.42296	7.45377	10.2181	9.13978	4.21108	8.78672	11.5331	7.51979	18.9585	9.52643	10.4961	14.7373	9.5936	5.53628
Pam3CSK4	7	Con	4.07469	8.89966	4.5013	7.98352	16.0576	15.1041	0.335919	7.47101	6.91062	1.96341	14.5728	6.53983	7.89271	1.87065	4.72056	1.42364	11.7513	2.37759	-0.855319	3.72556	12.6947	10.4742	6.28628	9.58592	9.31859	9.56037	8.05329	9.8557	9.42239	8.81094	2.33472	3.02363	8.79517	4.45096	6.1183	8.92816	6.58365	5.40445	8.50656	11.0759	8.56652	15.7421	8.65679	11.1657	13.8476	8.00008	6.11586
Pam3CSK4	8	Con	4.85344	8.91421	4.62873	7.55041	14.4208	13.0564	0.997853	6.49723	6.05345	2.3115	12.9042	5.72292	7.38605	0.809878	5.43594	0.896015	10.8637	2.66343	-1.37806	4.15601	11.7399	11.7513	5.33993	9.94475	7.64976	6.53345	6.04447	8.59208	7.90492	8.42339	2.12852	3.54782	8.08363	4.14681	5.30927	8.20996	6.39208	4.85961	8.26798	9.46	8.97687	15.2941	7.55261	9.90328	12.7121	7.20412	6.03478
Pam3CSK4	9	Con	4.72943	8.70487	4.28905	7.6272	18.5677	13.9216	1.29443	6.01278	5.27454	1.99119	15.4788	5.39096	7.78423	0.733158	4.47283	1.29697	11.4004	3.33211	-1.38415	5.03584	12.7428	11.9512	3.0256	9.71021	7.9514	10.601	3.97989	8.71013	7.45389	8.59053	0.836748	2.88435	9.2834	3.30061	6.10954	8.67899	6.33536	5.36364	7.99466	13.2125	7.73424	14.6736	6.72969	10.5055	13.7057	7.76876	6.03569
Pam3CSK4	10	Con	5.47291	9.49944	3.93668	8.79267	17.6916	14.5011	-0.212421	5.74193	4.30616	2.35965	12.3588	4.70954	8.09389	0.717395	2.39851	0.603613	13.7305	2.09153	-1.90467	4.6138	11.2006	13.893	4.83362	10.5781	8.79795	7.16797	7.94986	9.92953	7.56682	10.1963	1.69275	3.19285	14.434	4.7384	7.95356	9.64307	7.17746	3.16228	8.69904	12.1095	7.99228	16.3948	7.65288	10.8366	12.9692	9.14633	6.30433
Pam3CSK4	12	Con	4.52107	9.5531	4.09248	7.64765	15.8333	14.2383	0.552268	7.38664	3.66306	1.79544	13.1606	4.18843	6.40418	-0.0618394	5.20886	0.849214	10.7985	1.34245	-2.40267	4.27215	11.288	11.7655	2.74747	10.2774	7.12265	10.7489	7.36065	8.10902	11.7526	7.17433	0.549736	4.29859	6.98431	3.03358	5.24179	6.93675	5.75802	4.60591	6.98335	11.9489	7.97528	19.5194	7.33943	9.47313	13.6122	6.42125	6.37157
Pam3CSK4	37	VD	5.11965	9.20296	4.42775	7.99889	17.2795	13.9457	0.240663	5.38907	5.19802	2.79016	14.8906	5.50167	8.16694	0.771606	3.38248	0.681961	12.0397	2.84746	-1.76543	4.22639	11.3266	10.5213	5.98394	11.2994	8.8571	6.526	8.82647	9.96417	8.67164	8.66961	2.04496	3.02176	8.62079	4.28813	5.59168	8.47542	7.70057	3.72518	9.39289	12.9736	8.86356	17.3967	8.44801	10.4586	13.7516	7.86998	5.64534
Pam3CSK4	38	VD	5.6516	8.59769	4.34473	8.30848		14.925	-0.0571825	6.62349	5.98324	2.37481	14.0098	5.42819	7.92625	0.939121	2.93542	1.07777	12.7754	2.5749	-1.56916	5.9569	11.3882	11.3469	4.8044	13.7453	8.02096	6.83053	9.46607	8.77365	8.66289	9.21883	2.65711	3.9627	10.0426	4.68379	6.24709	9.26896	7.13635	3.46739	9.32854	11.9453	7.70303	17.0791	8.11076	11.6059	12.4692	8.35703	5.61599
Pam3CSK4	39	VD	5.35863	8.75031	4.48256	8.55415	15.9235	14.6783	0.323473	5.26847	7.37469	3.58995	16.5963	5.59722	7.19489	0.899322	2.92054	0.958776	11.4632	3.15414	-1.63348	5.48335	10.7545	10.1791	7.50585	10.9808	8.25959	6.46246	9.72818	9.26085	9.28412	7.8245	3.30412	4.47476	7.68479	4.68966	5.31583	7.70363	6.80403	3.67482	10.3248	12.1007	7.81171	14.7835	8.884	10.8555	12.4329	7.13072	4.87531
Pam3CSK4	41	VD	5.03662	9.74199	4.7881	7.44591	18.0134	13.5177	0.216479	4.87774	5.3573	3.06632	13.6284	5.92278	5.95979	1.04985	3.89036	0.824346	11.9738	2.6056	-1.52403	5.15132	11.1533	12.1444	5.28675	12.1736	9.44141	12.3309	6.31169	10.5454	8.35194	6.91027	2.72341	3.09178	6.3056	4.40464	3.78148	6.46742	5.35683	3.32319	8.38102	13.2537	8.577	14.289	7.98877	10.6814	12.0902	5.60481	5.12409
Pam3CSK4	42	VD	6.69447	8.79273	4.54385	8.01075	17.1336	15.1386	1.00263	7.51597	6.53776	3.44329	15.1307	5.13919	7.47603	1.18984	3.06316	1.58892	12.738	3.78802	-1.29166	4.73787	11.959	11.8132	5.43435	13.1612	9.10728	7.11013	8.30765	10.0923	11.0338	9.23137	2.43125	4.65728	9.00662	4.43194	6.47227	9.07618	8.16098	4.06941	7.84423	10.9334	7.27935	15.564	8.38436	12.02	12.12	8.37985	5.74182
Pam3CSK4	43	VD	5.04933	10.3684	5.25025	7.41053	16.8143	12.7798	1.75655	5.7917	5.48426	2.9998	11.8355	4.57645	5.56331	0.428316	5.82595	0.140328	11.6631	2.98264	-1.60219	5.02638	11.2188	12.3341	4.74597	11.2495	8.08562	10.4432	5.65972	8.97157	8.8332	6.48517	2.01692	3.41119	6.09864	3.96681	4.12178	6.3713	5.19981	4.13979	8.48021	12.9101	8.60366	13.9856	8.47959	8.52825	10.4535	5.86519	6.41239
Pam3CSK4	44	VD	5.54757	8.30523	3.96188	7.96779	17.6621	14.8727	-0.728907	3.70564	6.72981	2.67975	17.0074	5.08534	7.69333	0.576226	3.30481	0.82004	12.3014	2.95399	-1.70131	4.99952	11.3712	14.1805	5.73343	12.7813	10.1711	12.2482	5.51904	11.2149	7.43983	8.86749	2.27638	3.40296	8.19062	4.46164	5.50534	8.70789	7.28061	3.00776	8.77188	12.1786	8.07278	19.215	7.53901	10.999	9.75822	7.62144	4.40787
Pam3CSK4	45	VD	4.5891	9.57158	4.67537	7.0883	15.4099	11.3292	2.306	5.72527	5.05208	3.25412	14.4782	4.28212	4.92801	0.369309	3.7365	0.558278	11.3141	3.20897	-1.85074	4.83444	11.5656	10.9706	4.13761	10.3797	8.02426	11.1682	8.09572	9.34924	11.467	5.59209	2.00848	4.33602	5.47834	3.33209	2.70679	5.48107	4.81902	3.86635	7.68167	12.2282	8.34283	12.4148	8.03728	10.059	11.6195	4.70152	5.97516
Pam3CSK4	46	VD	4.70846	8.76799	4.41871	7.29949	15.6411	12.1739	0.706274	6.31246	5.44565	2.28869	12.5208	5.29047	5.39298	0.760024	3.9231	0.678236	10.837	2.92796	-1.65435	5.71146	11.3195	14.3402	5.17006	12.4649	10.0343	6.69759	6.88477	10.1041	8.29504	6.46068	2.10018	3.7785	6.23117	3.79169	4.01489	6.42126	5.5143	3.62935	8.85894	13.0668	8.5765	12.1993	8.17705	10.5455	11.2665	5.59737	5.10632
Pam3CSK4	47	VD	5.02771	9.16624	4.01094	7.27452	16.2878	12.2415	1.76031	6.85391	5.07524	3.23603	15.8769	3.91837	5.32545	0.329977	3.06274	0.60702	10.8824	2.56815	-1.86731	3.33554	10.3257	10.7946	4.62609	12.5577	10.2994	11.6198	7.75365	11.084	8.45829	5.93832	2.07024	4.27677	5.95214	3.70432	3.80132	6.18007	5.06909	3.77293	7.91929	12.082	8.07905	14.2591	8.13176	9.80581	12.4729	5.2332	5.88284
Pam3CSK4	48	VD	4.24923	10.6815	5.01369	6.51888	14.3199	11.3049	1.22415	6.47807	4.95533	3.04309	13.7134	3.68015	4.18538	0.268988	4.03159	0.74763	11.3721	2.73552	-2.10172	5.28629	12.8918	12.2663	3.70912	10.2817	9.59896	11.0591	7.31707	10.6978	8.92329	4.9843	1.88912	3.29114	5.44617	2.82388	2.33246	4.89378	3.72689	3.81507	7.66654	13.0216	8.8452	12.7024	8.57656	11.2455	10.7474	3.71545	5.52317
R848	1	Con	8.06416	9.58579	4.59387	8.55105	16.476	15.3463	1.81438	6.9012	8.33326	4.92156	19.0157	6.49809	9.5247	3.14063	1.28165	3.17519	14.5524	6.46323	0.0211098	5.77392	11.9684	11.8048	6.06449	12.8677	13.3993	11.7127	12.2455	14.8616	11.6246	10.1231	3.34432	3.26278	9.9358	4.62414	6.61303	10.1934	8.9537	6.82628	9.83687	11.538	8.07587	22.6688	11.076	11.6506	16.4278	9.45756	4.72123
R848	2	Con	8.4151	9.62254	4.69548	8.61482		15.7115	3.11962	6.53315	5.3378	3.98922	20.5408	5.63404	8.99928	1.70359	1.67195	2.07062	13.6931	4.79834	-1.56994	5.28703	11.3956	12.2049	5.01084	12.2873	12.619	10.5707	9.47681	14.9272	12.3829	10.3871	2.43383	3.95564	9.69625	4.60613	6.83142	10.0352	7.72532	5.88109	8.70822	11.2036	7.52268	18.7069	9.03992	11.9462	15.5811	9.13665	4.8576
R848	3	Con	7.50831	9.67061	4.517	8.96326		15.6088	2.24831	8.19575	7.48347	3.91277	19.3941	5.6288	7.62908	2.70851	2.89013	3.46888	14.9981	6.06359	0.360847	6.25675	13.8214	12.0997	4.88079			16.5078	9.33877	15.8342	9.89113	8.81759	2.84965	3.50661	9.5697	4.69931	6.64708	8.96104	7.54413	6.92736	8.51639	12.3724	10.2306	14.6051	10.2037	10.9793	18.3585	7.71856	5.75237
R848	5	Con	6.7178	9.94349	4.62738	8.13744	16.9795		0.754339	8.07749	5.95172	3.40944	15.6153	6.29452	8.53621	2.67071	2.13311	3.86764	14.2508	5.08989	0.0193548	5.36442	12.5199	11.9924	5.72905	13.7281	12.2216	10.7282	5.85481	12.0235	7.2565	9.30575	2.63174	3.61057	9.06851	4.42622	6.50649	9.61761	8.08436	6.48218	8.1547	10.931	7.92098		10.6106	13.4089	13.4128	8.46508	5.87157
R848	6	Con	7.91211	9.89112	4.65802	8.64414	17.9459	14.1911	2.07391	8.80213	6.67011	4.53827	20.4343	4.82748	8.15934	2.88111	2.19716	3.59274	14.5045	8.75608	-0.163559	6.15839	11.6495	13.5313	5.46353	12.3857	12.9816	12.5013	12.5349	13.9584	12.0767	10.1482	2.60194	4.30993	9.47454	4.60329	7.51515	9.79768	8.90602	7.57638	8.32296	11.4458	7.65316	15.8803	11.5209	12.0857	12.8298	9.00505	5.05171
R848	7	Con	4.83396	0	4.48927	7.24141	14.0051	12.6804	0.83156	8.24576	8.41777	3.4105	15.8219	5.01523	4.71765	2.60158	1.78772	4.72387	13.1577	5.10775	-0.287233	3.80729		10.6753	3.9247	10.8822	12.1212	11.0777	8.7319		10.5033	5.55072	2.87477	1.63147	4.87721	3.0549	2.64271	5.49565	4.11213	6.59361	7.70714	11.4158	7.71962	12.1499	9.55247	16.7169	12.4824	4.19175	3.82638
R848	8	Con	6.83702	9.11762	3.82069	7.92547	15.1172	14.3768	1.51647	6.40179	5.22701	3.2029	16.2732	5.31151	7.66824	1.9174	2.60667	2.72554	13.8504	7.17893	-0.677979	4.5907	12.0153	13.3419	4.41508	11.3382	10.9516	11.2433	7.90868	12.1328	9.34897	8.88565	1.97093	3.59612	8.71951	4.28021	5.4029	8.64443	6.94167	6.73682	8.00389	8.639	8.03027	16.6555	9.46383	11.2774	13.5364	7.72233	5.34782
R848	9	Con	7.85356	9.42634	4.39936	8.0738	19.4739	16.3528	3.40442	5.30352	6.26041	3.74976	20.7681	4.34351	9.1733	1.94823	2.34417	2.62748	13.5913	6.42631	-0.474282	5.17821	11.3849	12.5025	3.68067	10.5555	11.8222	15.0117	8.10321	12.8023	11.4822	10.4136	1.15422	2.77834	11.0644	3.88483	7.01462	10.7026	8.86653	6.42038	7.42103	10.5841	7.16365	17.1194	8.8442	9.91122	13.5508	9.43128	4.10944
R848	10	Con	7.96698	9.99176	4.28219	8.22976	17.9078	17.2242	1.28829	5.60599	5.3656	3.98313	16.2753	5.48758	8.96899	2.02228	1.58808	2.00541	11.7391	5.2771	-0.813469	5.78662	11.0408	12.9434	5.30703	11.9567	11.7845	11.0873	9.10087	12.3338	9.00831	9.91399	2.37406	3.62768	15.5409	5.13551	7.91872	10.4443	8.13218	5.53848	8.17335	11.4794	7.63399	16.1593	9.79935	11.4357	12.2438	9.37733	5.07423
R848	12	Con	7.63866	9.13992	4.24487	8.04196		14.8077	2.96437	6.25151	5.34441	4.46848	16.1345	4.66555	7.92161	2.06434	1.23742	3.33197	12.8514	6.52316	-0.568673	5.66499	11.8192	10.9263	4.28185	11.0945	12.524	16.8632	10.4637	13.8675	12.7242	8.74591	1.7615	3.39588	8.19247	3.95961	6.2597	8.90318	7.29692	6.92309	8.0072	11.3028	7.41308	15.1392	11.0777	9.9446	12.9996	7.67914	3.9609
R848	37	VD	6.95529	10.0779	4.65411	8.235	17.5172	15.319	1.83153	6.42527	7.60205	4.14126	19.4534	6.62203	9.02125	2.85383	1.38455	3.18725	14.2609	6.51082	0.0995135	4.67387	11.8039	11.8957	5.7795	11.6364	12.7783	10.9627	10.5188	14.0625	11.1814	9.76517	2.75985	3.3306	9.10366	4.5486	6.01391	9.80648	8.10422	7.45816	9.19384	12.1246	7.96861	18.8724	11.1374	11.9989	15.5913	8.31034	4.31183
R848	38	VD	5.96433	10.825	5.67068	8.47176	18.1007	16.5076	3.21246	8.28786	6.19992	4.18416	16.0193	6.67347	5.54728	3.86533	2.64842	4.16654	13.6637	4.96232	1.93392	7.22927	16.1721	11.016	3.68404	13.3621	14.1564	11.2847	11.4126		11.4947	6.59555	3.51905	4.1292	6.93199	4.3409	4.14574	6.53523	5.7357	8.11435	7.96551	10.4285	9.34696	16.2829	12.9376	11.9449		5.73597	6.59682
R848	39	VD	6.70152	8.83689	4.41561	8.24376	21.9709	12.7578	2.32352	5.76173	8.98473	5.42898	15.7473	7.21502	6.47412	3.09633	0.895972	3.29231	13.5782	6.95154	0.109727	6.67797	12.2425	10.8217	7.85034	13.292	12.0981	10.765	12.4122	12.154	11.2744	7.55002	4.10193	4.20303	7.1842	5.08521	4.67327	7.19274	6.04894	6.7007	10.7503	11.5806	7.66038	13.6738	12.2214	11.5923	14.7777	6.20087	4.55921
R848	40	VD	6.93906	9.32798	3.96043	8.26082	14.9097	13.2571	3.56318	6.60265	3.70092	4.14765	15.4147	5.81359	7.00812	1.66164	1.35181	1.86391	13.1109	7.01192	-1.47753	4.81942	11.2865	13.0969	5.29262	12.0446	11.8947	10.4079	11.8925	12.9481	13.4708	7.6362	2.72547	2.82478	8.9199	4.38499	5.59867	7.54719	6.69248	6.22861	7.74326	10.774	7.31992	14.9367	10.8754	11.0944	14.871	6.68375	4.31363
R848	41	VD	6.13218	9.72869	4.93888	7.8985	18.6331	13.1619	2.4725	5.77341	6.10521	4.52096	16.579	6.82459	6.13041	2.60158	2.2056	2.71726	13.0421	5.68782	-1.02218	5.97147	10.8378	12.1513	5.87786	14.3728	13.4692		8.91962	13.3687	10.4621	6.98096	3.6897	3.38315	6.29167	4.79752	3.96866	6.72975	5.73712	6.27128	8.61528	10.5292	8.3054	13.3404	10.6184	12.7603	11.3619	5.68769	5.7972
R848	42	VD	6.86982	9.79193	4.79369	7.94585		12.8472	4.55673	7.41431	6.07587	5.81139	15.8785	6.746	6.80247	3.81451	0.854099	4.96727	14.086	9.59087	0.75623	6.60378	11.2996	14.3084	6.10653	14.5397	14.6414	11.8656	12.5722		15.9163	7.36124	3.78298	4.39332	7.02748	4.84311	4.73395	7.19451	6.36998	8.04716	8.54788	11.7904	7.43967	14.641	11.2287	12.1179	14.8663	6.14828	3.95946
R848	43	VD	7.67409	9.99061	4.7112	8.10827	16.7767	14.5228	3.30932	8.25203	5.02253	4.73529	19.4758	6.01785	7.17421	3.16498	2.59259	3.81976	15.1469	8.20652	-0.151917	5.27807	11.3134	12.6748	5.78715	11.3681	13.071	13.8919	9.48108	14.4717	11.7711	9.48167	2.40382	3.22839	8.39498	4.29922	6.01218	8.73588	7.21587	7.48727	8.46837	10.7869	7.21301	16.5273	11.6369	10.9745	13.5625	7.77907	4.53754
R848	44	VD	6.58848	9.73232	5.06219	8.11049		14.4537	2.22854	6.16941	8.05593	4.88983	18.1824	7.16415	6.92762	3.82745	2.49225	4.04761	12.9457	6.19786	1.44887	6.67988	12.0413	13.629	5.50954	15.6162	14.764	17.0109	8.64379	13.374	9.66046	7.54149	3.64332	4.01496	7.10641	5.13697	4.49907	7.37918	6.81538	7.58709	9.09542	12.769	8.51762	15.7419	11.828	12.3212	12.1227	6.77919	6.63669
R848	45	VD	3.21094	0	4.27077	5.21944	12.9594	9.24727	4.01452	5.77288	6.73589	3.02685	12.837	3.87697	2.5043	2.33874	2.90961	4.97855	10.1914	6.09699	-0.598659	6.81417		10.3732	3.9684	10.362			9.96145		16.0227	3.49844	3.62321	2.79038	3.04174	1.71207	0.267634	3.29438	2.11824	7.37951	7.03768	10.8402	8.24936	15.4336	9.78772	11.3329	11.4828	2.16781	4.33558
R848	46	VD	7.03944	9.66845	4.73278	7.78336	16.4242	14.1051	2.16123	7.42242	5.30559	4.22182	16.4168	5.36361	6.81414	2.69211	2.54458	3.60448	13.0977	6.26286	-0.409412	6.56653	10.8494	14.929	4.91768	14.9815	15.0532	12.4269	11.3557	13.6134	11.4627	7.63339	2.42637	4.20098	7.49646	4.45438	5.29225	7.67918	6.9153	6.51808	7.86506	10.8125	7.55441		11.2454	11.2178	11.7562	6.79037	5.32275
R848	47	VD	7.63875	9.02393	4.36683	7.63956	19.3598	13.6755	3.57578	6.44834	5.57794	5.19614	15.7975	5.87368	7.43078	2.65543	1.48348	3.44256	12.947	7.2489	-0.646092	5.1834	11.2957	11.5648	5.88933	13.8463	13.5712	15.1891	10.9125	14.3779	11.6253	8.39275	3.14126	4.33561	7.96872	4.74125	5.6476	8.03827	7.0213	7.21699	9.05858	10.9737	7.81752	15.3213	11.2911	11.4153	11.7518	7.24996	4.12282
R848	48	VD	6.12687	9.76592	4.73965	7.42331	12.3165	14.5472	3.25552	6.25762	4.42726	5.06929	16.2025	5.54584	5.97513	2.66649	1.37503	3.87381	14.3562	6.11449	0.219672	5.74707	12.6308	11.6359	4.97894	11.1334	12.0121	13.5607	10.4176	13.7974	12.9023	6.91834	2.53155	3.67656	7.57934	4.22166	4.60802	6.83596	6.01067	7.87041	8.30317	10.0864	7.69444		12.4303	12.9337	13.1435	6.41607	4.5412
[truncated: 30 more columns]

## Sheet: ddct
PAMP	Animal	Group	C5AR1	CASP1	CASP4	CAT	CATH5	CATH6	CCL2	CCL20	CCL5	CD14	CD209	PTGS2	CX3CR1	CXCL1	CXCL10	CXCL2	CXCL3	CXCL5	CXCL8	CXCR1	CYP24A1	CYP27A1	CYP27B1	CYP2R1	DEFB10	DEFB3	DEFB4	DEFB6	DEFB7	ELANE	HIF1A	IFITM3	IFNA	IFNAR1	IFNB1	IL13	IL33	IL1A	IL10	IL12B	IL15	IL17C	IL1R1	IL23A	IL26	IL5	IL6
LPS	1	Con	2.50283	1.65711	-0.219233	2.02761		1.64069	0.155272	-7.90388	-5.27453	3.21279	5.84978	-4.13796	2.3162	-5.75886	-6.80216	-7.93052	-0.0200881	-3.74722	-5.48835	-2.94808		6.05646	-2.98702	3.8838	-1.45734	1.24331	6.9735	-0.78495	3.71558	0.66871	0.00575105	0.816313	0.709437	0.5064	0.686792	0.374692	0.659956	-4.17475	0.377344	-2.8234	-1.01321	-0.409455	-0.841051	-1.30769	-0.515257	0.92907	-4.54086
LPS	2	Con	3.16822	1.58977	-0.225984	1.56085	0.883017	0.864407	2.41422	-7.52592	-5.70104	2.75984	5.40828	-2.18996	2.43772	-3.33496	-7.56766	-5.1323	-1.29018	-3.52132	-3.17756	1.17776	-2.12438	5.55032	-1.3352	4.96985	-1.99717	2.8058	7.02755	1.73446	1.52706	0.69294	-0.230418	-0.193756	0.955123	1.53532	0.851746	0.773256	0.604443	-3.58582	0.463133	-3.34113	-0.877167	1.46439	0.202084	-0.953323	-3.43139	0.923059	-4.26946
LPS	3	Con	0.940431	2.16274	-0.128042	1.72921		-1.89111	0.976078	-6.42297	-5.82549	0.889801	-0.643679	-2.91264	2.81395	-5.24909	-5.75889	-7.12002	-4.97189	-5.24532	-5.73903	-2.57652	-3.86544	7.26824	-2.01338	4.36417	-3.71909	1.25259	0.877156	-0.643824	3.88684	-0.0457824	-0.927294	0.104348	1.26656	0.898748	0.246486	0.681291	-0.421405	-5.57935	-0.519199	-2.64469	-1.05657	-0.0813328	-1.61289	-1.72835		0.175698	-4.92174
LPS	5	Con	1.12868	1.31138	-1.03812	1.09829	-0.689127	1.34812	-1.84491	-6.69759	-5.84041	-0.0433635	6.73865	-3.44199	3.07674	-7.17581	-6.29169	-8.62184	-3.09973	-7.4964	-6.58597	-2.10612		4.8521	-2.3962	3.63771	-5.0986	0.318939	-0.235889	-0.761375	1.39554	1.95978	-1.40832	-0.852514	1.62922	0.665116	1.59	2.0147	1.51738	-6.15787	-0.800395	-2.2299	-1.31539	4.13732	-1.77142	0.0796326	-3.98314	1.84601	-6.02451
LPS	6	Con	3.63495	1.75311	-0.000273626	2.09802	0.886133	1.58302	0.859065	-5.97664	-5.02308	3.31981	5.61643	-3.76955	2.4646	-4.53283	-4.34302	-6.36214	-0.358115	-4.95356	-5.56226	-1.19035	-3.7926	5.54429	-4.48038	5.15535	0.133673	1.60814	6.21838	1.9027	5.37596	0.689449	-0.506444	-0.545013	0.940873	0.963085	0.619173	1.21394	1.93868	-3.21833	-0.993478	-2.51246	0.272851		2.08481	-0.564413		2.16401	-7.07773
LPS	7	Con	0.527919	0.887913	-0.428377	1.18024	1.64118	1.37723	0.35762	-6.73998	-5.37851	1.55269	5.7578	-4.03422	2.04075	-5.82012	-6.63311	-8.26665	-0.754057	-5.14291	-5.72175	-2.39693		6.13642	-1.75513	3.80445	-8.69288	0.792119	7.24493	-0.306911	4.36115	0.700819	-0.648912	0.391106	0.51295	0.498389	0.737052	1.00971	0.631035	-3.55191	0.268856	-2.66493	-1.18287		-0.705877	-1.43859	-3.00243	0.875283	-3.27093
LPS	8	Con	0.634568	1.20024	-0.712666	0.815342	-1.4534	-2.1401	-0.139266	-8.14422	-6.06698	0.379983	3.16601	-5.17797	1.47195	-4.70415	-4.3472	-6.2479	-3.23449	-3.83376	-5.31016	-3.02011	-2.21048	6.78469	-4.26412	2.71894	-3.12762	-1.4696	0.501836	-2.67226	1.32856	-0.540655	-1.60932	-2.01813	0.21001	0.315575	-0.185032	-0.194036	-1.36497	-3.75705	-0.364469	-6.31808	0.339671	-1.32208	-1.59474	0.510508	-5.9841	-0.443135	-4.75293
LPS	9	Con	1.94806	2.13689	-0.649304	1.34717	-4.6851	-0.637198	2.778	-7.10896	-7.15756	2.2641	-0.325954	-6.38697	1.50497	-4.77498	-7.55264	-6.83714	-2.35826	-4.31582	-5.75069	-1.24391		6.39864	-3.9078	2.79515	0.876255	5.05991	4.1553	2.74515	5.05703	-0.254055	-1.5536	-1.78814	1.00139	0.436448	0.264158	0.499454	-0.217754	-4.17151	0.719264	-2.17481	-1.15093		-1.06323	-3.16899	-6.64039	-0.0597532	-4.03945
LPS	10	Con	2.00619	1.06594	-1.36612	1.73636	4.58281	1.64806	-0.393767	-7.46691	-6.30379	1.65673	4.55117	-4.2533	2.0276	-5.385	-6.67157	-6.79712	-0.170704	-6.04432	-5.82181	-2.81899	-1.4666	9.31377	-2.24678	4.57177	-2.38972	-1.41978	3.18981	0.616487	5.1837	0.802729	-1.03088	-0.294451	1.68421	0.716577	0.814215	0.966586	0.942092	-4.76348	0.388736	-3.57324	-0.749761	5.61473	0.166663	-1.36959	-0.0248945	0.954847	-6.15813
LPS	12	Con	1.39633	1.3651	-1.08125	0.859104	0.746357	0.586403	-2.14318	-6.66728	-5.5233	0.615144	2.13208	-6.17037	1.61345	-5.49194	-6.43487	-8.10973	-1.67453	-5.19868	-5.38352	-1.02438	-4.7462	6.7151	-3.84688	3.5388	-7.38788	3.40416	6.29238	-2.37597	1.75808	0.106571	-2.06347	-0.945398	0.386993	-0.0552105	0.480532	0.679986	-0.485129	-4.23044	-0.950044	-3.44737	-1.30415	-1.09454	-1.5023	-1.57796		-0.261955	-6.20078
LPS	37	VD	1.52311	0.739336	-1.64076	1.34245	1.67511	0.768409	-2.20985	-6.33664	-5.02005	1.55371	4.39261	-5.84079	1.23378	-6.33183	-5.2814	-6.94436	-0.566524	-3.54158	-5.79156	-2.98652	-3.80704	3.48367	-3.05276	1.94923	-1.51478	-0.532812	4.44718	-1.84815	2.21051	1.03658	-1.59439	0.0875934	0.835029	0.528832	1.01006	0.880273	0.781105	-5.86101	-0.536079	-0.875725	-1.65943	0.938831	-2.02372	-1.65319	-0.944557	0.79784	-5.13125
LPS	38	VD	2.32346	-0.825201	-1.61564	1.28887		1.80286	-0.12534	-5.7474	-5.70094	1.14031	1.06939	-5.22796	2.04697	-4.90196	-6.59548	-6.42795	-1.28681	-4.28374	-6.10664	-1.38564	-2.15322	4.7429	-4.2548	2.74161	-2.42852	0.598469	4.52947	-2.19093	4.93803	2.50929	-2.40684	0.237674	1.50864	0.483829	2.0939	2.24343	0.871199	-5.02478	-0.869967	-5.14919	-0.636836	0.912682	-0.445894	-3.22693	-1.51494	1.98673	-5.76097
LPS	39	VD	2.00767	0.505811	-0.360221	1.36498	3.64825	2.12173	1.0702	-7.65702	-3.81859	2.9072	3.01784	-4.11953	1.05322	-3.84085	-4.7227	-5.46563	0.3531	-2.39853	-4.49327	0.172681	-2.01115	4.58303	-2.75114	1.74173	-2.27347	-0.970596	6.77781	-1.04899	3.03914	1.22098	0.391594	1.5219	0.954867	1.27221	1.2974	1.01178	1.17945	-3.37495	1.14521	-3.79199	-1.13988	0.481629	-0.757716	-2.38144	-0.397226	0.901885	-1.47359
LPS	40	VD	0.442547	0.514445	-1.71763	0.444475	-0.237848	-1.00438	0.0562999		-6.33657	0.181363	2.90817	-4.02322	0.589944	-6.18601	-3.72313	-6.8175	-1.19973	-5.32657	-5.65173	-2.38252	-3.92077	7.40489	-3.26534	2.20301	-3.72948	-1.54687	4.47589	-3.47998	3.40247	0.142467	-1.84702	-0.799404	0.00352813	0.253547	0.293084	0.125722	0.459173	-5.10713	-0.699152	-4.74503	-1.13883	-3.35442	-1.28616	-2.23893	-1.17019	0.0567641	-5.56694
LPS	41	VD	1.97925	-1.13784	-1.63954	0.830167		2.90793	-1.32598	-7.38047	-5.9988	1.35362	5.96323	-4.26239	2.09499	-5.4099	-6.48426	-6.60728	0.301776	-3.88754	-5.96568	-0.799845	-3.35826	6.43658	-2.32023	2.98526	-1.84184	3.48289	1.29452	-0.525157	2.17609	2.28249	-1.89499	-0.729104	1.74225	0.603528	1.85715	2.53476	1.26205	-5.88113	-0.70785	-2.05423	-1.45813	3.24901	-0.743515	-3.02548	-2.78929	2.20317
LPS	42	VD	-0.187408	1.4183	-0.871069	0.366244	-2.27621	-3.44711	0.700917	-5.8991	-4.41545	1.10792		-4.3312	-0.0529251	-5.0209	-6.12101	-6.84546	-0.669953	-3.52324	-5.48658	-3.59408	-2.57076	5.99797	-3.7212	3.73697	-5.17942	0.132692	5.03462	0.050392	1.07761	-1.96306	-0.957403	-0.727179	-1.70604	0.231382	-1.96015	-2.09727	-1.9027	-4.65041	-1.29216	-3.5632	-1.09725	-2.24336	0.450788	0.0652041	-5.15742	-1.65772	-6.02028
LPS	43	VD	-0.330987	1.96243	-0.95651	-0.208992	-2.63932	-0.852108	0.756676		-5.86859	0.997213	-0.282115	-4.27846	-1.15088	-4.27953	-3.69493	-5.87234	-0.791163	-3.64522	-4.18062	-1.1109	-3.46699		-0.707972	4.1694	-3.37289	0.646889	4.52657	-0.33497	4.60517	-0.992083	-1.18617	-0.668527	-1.01558	-0.430802	-1.00738	-1.05499	-1.03433	-3.9011	-0.15597	-3.85458	-0.514418	-0.349395	-0.253694	-2.25841	-1.42895	-1.09608	-4.9179
LPS	44	VD	0.926184	1.3722	0.0772903	0.811465	-0.941421	-2.08504	-0.828143	-8.45236	-4.70549	1.50879	6.65687	-4.2477	0.552137	-5.40263	-5.57333	-7.45795	-1.15866	-6.06073	-6.28617	-1.13875	-4.30564	6.85464	-3.65111	2.69527	-1.99447	4.55344	3.36458	2.59803	3.53293	-1.35212	-0.0715657	1.14537	-1.42438	0.631802	-1.11826	-1.55369	-0.968574	-4.25467	0.752556	-3.0381	-1.29601	-0.757031	-0.634305	-0.873238		-1.17802	-3.8327
LPS	45	VD	1.71495	0.698305	-1.31297	-0.268492	-1.92594	4.43688	0.582139	-10.5249	-7.24825	0.51642	8.2493	-6.23562	1.84832	-7.41764	-3.07423	-7.24215	-0.912368	-6.45969	-6.14221	-3.66862	-2.24006	3.06992	-3.50085	2.2287	-4.56965	3.72208	3.73135	-5.02811	-0.710102	3.27867	-2.35242	0.160268	2.64455	0.344517	2.6862	2.66091	2.40746	-6.37652	-2.36614	-2.71846	-1.50184	1.36015	-3.44045	-2.92739	-1.66914	2.95602
LPS	46	VD	1.65823	0.141517	-1.85226	1.25237	0.551333	3.03365	-1.07878		-5.08891	0.414371	0.682122	-4.71093	1.5644	-5.6054	-4.9444	-7.55388	-1.47524	-5.86442	-5.87201	-2.04113	-2.31782	5.68066	-3.493	4.97039	-3.93599	-0.968304	1.34152	-0.680862	1.77277	2.72193	-1.97579	0.223355	2.02812	0.281783	2.23612	2.76822	1.55138	-6.66648	-1.52704	-3.57572	0.107494	1.46095	-2.12348	-2.39166	-3.48042	2.26762	-8.8506
LPS	47	VD	2.29941	-0.203789	-1.40265	0.923251	1.56321	-0.0948828	1.75154	-6.51494	-5.02961	2.57085	0.819239	-4.99292	0.709109	-4.81891	-6.85401	-6.41792	-3.93374	-3.38086	-5.01253	-1.64951	-5.13783	4.24053	-1.11799	6.25799	1.08721	4.5285	1.84191	1.59742	3.13125	0.120294	-0.715293	-0.659843	0.0942859	1.03644	0.152839	0.331253	0.135752	-4.35746	-0.254479	-2.13514	-1.01136	-4.15887	-0.325299	-1.64453	-1.66985	-0.0757895	-6.2798
LPS	48	VD	0.747017	0.726065	-1.49266	0.290608		0.372573	-0.136608		-6.41743	0.779977	-0.176463	-6.13956	0.76579	-5.79552	-5.52187	-8.01459	-2.95357	-5.91906	-6.07648	-2.00353	-3.23114	5.23584	-3.19662	2.38973	-2.33382	2.98941	3.10449	1.1265	4.21219	0.664924	-2.43057	-0.858917	0.257167	-0.482311	0.229584	0.582772	0.0412536	-5.24551	-1.74563	-3.89575	-2.09703	1.27415	-2.96846	-2.95418	-4.25057	0.678971	-7.05728
Pam3CSK4	1	Con	-0.558518	1.21773	-0.0690568	2.05772		0.302061	-3.52221	-6.09598	-5.26044	-0.664343	8.49656	-3.41621	2.60133	-5.85336	-4.57639	-8.79917	-2.62694	-7.21645	-5.81019	-3.93154		5.75071	-3.66386	4.78182	-2.56937	0.124862	4.20989	-1.12614	2.9302	0.711418	-0.799548	0.420034	0.660603	0.364	1.19227	1.26444	0.786792	-6.26413	1.18751	-1.64764	-0.110114	0.217892	-2.90507	-1.1535	-1.97793	1.60712	-5.3458
Pam3CSK4	2	Con	0.079349	0.067145	-0.844471	1.95095		3.55263	-2.33759	-6.37262	-5.43549	-0.541036	-1.231	-1.00247	2.10916	-3.60156	-6.98854	-5.60747	-2.51772	-6.09132	-3.69671	-0.000351333	-1.89476	4.612	-1.14184	5.08092	-4.35573	-0.739529	4.38545	-1.15651	0.12868	0.936135	-1.00166	-0.432644	1.22289	0.906614	1.14819	1.84427	0.264474	-5.39907	0.459503	-2.04467	-0.763444	1.57247	-1.43461	-0.19215	-3.27016	1.15773	-5.57755
Pam3CSK4	3	Con	-1.42146	1.97898	0.137451	0.943927		-3.48887	0.601743	-3.7257	-2.64409	-0.913318	-3.97477	-0.198729	1.97719	-4.28732	-1.52179	-5.58648	-3.49044	-5.98534	-4.44143	-3.32514	-3.16522	5.1262	-1.16986	1.42856	-3.51952	-0.915906	1.48908	-0.792703	2.25636	0.0268975	-1.67569	-0.21709	-0.0559865	-0.148769	-0.567402	-0.595905	-0.488084	-2.67026	-1.07593	-1.56907	-0.161927	-0.955114	-0.674488	-0.922457		-0.539157	-3.72349
Pam3CSK4	5	Con	-1.85671	0.706448	-0.696299	0.300876	-0.717508	0.426586	-2.47781	-4.37219	-2.90334	-1.56098	-2.84195	-1.10532	2.68149	-5.27443	-3.01367	-6.49605	-3.32231	-7.9352	-4.85777	-2.65286		2.70012	-0.0381137	2.94461	-5.58832	-1.57265	-0.129086	-1.53363	0.335753	1.88697	-1.23697	-0.661871	1.79874	0.616107	1.93536	2.2117	1.82076	-4.27813	-0.792829	-1.24724	-0.401649	2.35801	-0.72567	0.975064	-2.6295	1.96434	-5.62086
Pam3CSK4	6	Con	0.537764	1.61201	-0.589853	1.42874	-1.26596	0.746619	-1.95134	-6.56713	-4.82404	0.762822	8.00987	-4.38032	1.99723	-5.40308	-3.38441	-7.36083	-3.01937	-6.96844	-6.31319	-2.98624	-2.96808	5.8596	-5.13397	5.12384	-1.53656	-0.621411	4.4749	-0.519229	3.32396	1.5453	-1.07087	-0.667843	2.3186	0.586255	1.11118	1.93956	1.82338	-4.58241	-0.865571	-1.72498	-0.100208	4.12632	0.309319	0.106318	-2.26914	2.13171	-7.72039
Pam3CSK4	7	Con	-2.03594	1.15817	-0.213943	1.29028	0.840453	2.25478	-1.73562	-4.09647	-4.19689	-0.744666	3.35149	-2.51104	2.33717	-4.43082	-3.21162	-7.82073	-1.32992	-7.28729	-4.86998	-3.18795		5.36288	-1.43668	3.25618	-9.50461	1.13055	3.89436	-0.91438	3.50399	1.03139	-0.994376	0.225821	1.48171	0.683205	1.48677	1.75692	0.0494357	-2.99505	-0.308145	-1.88424	0.157891		-1.4088	-0.518062	-1.22532	1.42752	-3.59154
Pam3CSK4	8	Con	-0.442198	0.629999	-0.666473	0.592772	-1.87584	-2.8382	-1.07703	-6.69241	-4.51429	-0.271539	-2.53051	-3.51096	1.37843	-4.23086	-3.35133	-5.88178	-4.92295	-4.57477	-4.79052	-3.01142	-3.0052	5.2664	-3.04733	2.61724	-2.88928	-1.99752	1.04448	-2.59632	2.18817	-0.0130717	-1.33716	-1.81199	0.123598	0.504268	-0.167551	-0.351142	-1.28504	-3.47597	0.515476	-4.52432	0.722044	-1.68427	-1.69078	-0.712646	-5.50443	-0.569986	-4.48452
Pam3CSK4	9	Con	-0.742938	0.591455	-0.967915	0.788829	-2.36229	-0.330909	-0.732368	-6.2297	-5.54439	-0.683616	-2.03761	-3.81095	1.86273	-4.42475	-4.49859	-5.62389	-3.32222	-4.5511	-4.97849	-2.10777		5.27951	-5.24415	2.45486	-3.07874	1.71966	-0.881673	-1.81221	1.64862	0.170821	-2.5378	-2.2275	1.46095	-0.367937	0.931908	0.830977	-0.620866	-2.66482	-0.159028	-1.51265	-0.667636		-2.81094	-0.0812179	-4.81481	0.679063	-4.07622
Pam3CSK4	10	Con	0.078566	1.03277	-1.46704	2.28312	0.509057	1.04993	-1.61662	-6.18278	-6.39305	-0.134403	-1.53283	-3.61386	2.44745	-5.70475	-6.0607	-7.1596	-1.33831	-8.24285	-6.268	-4.36178	-1.87902	8.43795	-2.82546	3.89368	-2.97836	-2.64242	3.76365	0.77582	3.79082	2.29173	-1.59513	-1.06431	1.52592	0.497934	2.07312	1.84405	0.391311	-5.13118	0.126325	-1.84979	-0.396089	2.8296	-0.926871	-1.2702	-0.958454	2.06861	-6.0665
Pam3CSK4	12	Con	-0.784656	1.21238	-1.13191	0.948105	-0.18909	0.856041	-3.84239	-4.86549	-5.04904	-0.544302	-2.82131	-4.56367	0.920206	-4.71366	-4.56113	-6.98	-3.8872	-6.78817	-4.63603	-0.933569	-3.62954	4.19819	-4.13707	3.29617	-7.21817	1.74047	4.14593	-2.5518	1.41605	-1.24909	-2.00735	0.0630169	-0.481054	-0.245557	-0.410475	-0.646687	-1.12538	-3.39295	-1.52461	-1.51155	-1.43928	1.69483	-2.26006	-1.0591		-0.644389	-5.03155
Pam3CSK4	37	VD	1.042	-0.317477	-1.56873	1.77672	2.32603	3.43856	-3.40517	-5.5656	-5.7411	-0.194621	2.59721	-4.98758	3.72896	-6.28392	-3.35598	-7.52234	-0.955313	-6.00881	-5.74718	-4.2571	-3.51593	3.36999	-2.90677	1.8062	-2.68254	-2.74219	2.27807	-2.87717	1.59008	3.53316	-2.44896	-0.305199	3.75308	0.985688	3.7547	3.51632	3.51029	-7.13629	-1.02101	0.110053	-1.27285	4.85095	-4.06464	-0.687058	-1.0631	3.65456	-5.31708
Pam3CSK4	38	VD	0.952361	-1.30393	-1.81413	1.19245		3.09213	-2.489	-5.79982	-5.40212	-0.455844	0.673148	-3.39764	2.93969	-4.93165	-5.8355	-6.28433	-2.4348	-6.02635	-5.93505	-1.51692	-2.83966	4.59269	-3.86449	4.17297	-3.33352	-1.64556	3.01311	-3.36545	2.13285	3.48051	-1.71859	-0.11182	3.48223	0.926801	3.17009	3.49994	1.87407	-5.65089	-0.226135	-3.18771	-0.834046	3.87112	-1.4545	-0.454094	-1.60725	3.42784	-6.54826
Pam3CSK4	39	VD	1.04287	0.711115	-0.313651	1.91762	-0.105606	2.87401	-1.11088	-6.81461	-3.25114	1.06463	4.55159	-4.08591	1.77092	-4.30591	-3.52574	-6.16515	-1.62961	-4.48049	-5.05535	-1.50995	-2.69191	3.7311	-3.19117	2.22654	-2.81667	-1.61277	4.49899	-0.787762	3.46167	1.74718	-0.117628	1.25252	1.78374	1.05313	1.67702	1.60717	1.61338	-4.56047	1.66248	-2.41921	-0.556108	0.636985	-2.25364	-1.06186	-0.985596	1.80007	-3.35426
Pam3CSK4	41	VD	0.199641	-0.360779	-1.2752	0.477846		0.567697	-2.05842	-7.80573	-4.58738	0.268088	-0.695796	-2.97249	0.726153	-4.77036	-4.96215	-6.76998	-1.39724	-5.62503	-5.39092	-1.91145	-3.92058	6.29088	-2.543	2.31881	-2.44853	3.89307	1.21357	-0.480353	1.9075	0.560575	-1.40181	-0.717977	0.32284	0.654484	0.520636	0.559179	-0.0893051	-6.05982	-0.775224	1.18878	-0.567959	0.855574	-1.66713	-1.77375	-1.96194	0.203287
Pam3CSK4	42	VD	0.859257	1.24446	-0.917082	0.997933	0.0449393	-0.457211	-1.14343	-4.57992	-2.93648	0.306661		-3.64162	1.92991	-4.71051	-5.32567	-6.53407	-0.522819	-4.52326	-5.28015	-4.12716	-2.10116	5.1653	-3.22634	5.32177	-6.3541	-1.36173	3.67431	-1.37393	0.28545	0.841789	-0.8367	-0.764409	1.18076	0.787939	0.770129	0.784946	0.971725	-5.21171	-1.04423	-2.12915	-1.1393	-0.522748	-0.608422	1.51788	-6.2573	1.26642	-6.29514
Pam3CSK4	43	VD	0.675405	1.14663	-1.04375	0.771864	0.450173	1.62217	-1.70781		-4.82492	0.626469	-1.82862	-4.39504	0.742492	-5.10264	-1.34185	-6.55814	-0.688137	-5.06977	-4.8938	-2.0242	-2.55149	6.28957	-1.51754	3.0825	-4.44606	-0.325868	1.71553	-1.68511	2.37485	1.13107	-1.86308	-0.291153	0.889215	0.481554	0.958062	0.969276	0.35071	-5.27831	-0.157754	-1.45946	-0.125776	2.22716	-1.56572	-2.78621	-3.34374	1.23528	-5.24572
Pam3CSK4	44	VD	0.220489	0.287368	-0.863524	0.987858	0.372856	-0.0191938	-3.14988	-9.50244	-3.80514	-0.406869	5.15696	-4.3137	1.68569	-6.20053	-4.16961	-8.23254	-1.99472	-7.98633	-7.30295	-2.63855	-4.97689	8.07238	-3.61814	3.3627	-3.84472	4.10459	1.58547	0.558779	2.29345	0.309096	-0.810038	0.687041	0.0644836	0.469326	0.382785	0.0529306	0.116799	-5.68128	-0.149097	-1.98077	-0.919593	4.13156	-2.86076	0.307818		0.153202	-6.20744
Pam3CSK4	45	VD	-0.118612	0.627381	-1.10566	-0.898211	-2.26563	0.693515	-0.94336	-9.5393	-5.8926	-0.542877	2.75322	-5.15838	0.258479	-7.10001	-1.61799	-7.36294	-0.84228	-5.84138	-5.54813	-3.7629	-1.88624	3.17681	-3.16626	2.43879	-5.40876	1.22204	2.98199	-5.67846	-1.19769	0.884542	-2.21463	-0.10619	0.814949	0.0614985	0.509235	0.383457	0.499519	-6.17981	-1.46329	-1.15917	-1.13188	-0.182387	-2.98845	-1.13279	-1.31354	0.445209
Pam3CSK4	46	VD	0.299157	-0.100639	-1.72141	0.506122	-0.319943	0.943709	-1.7028		-3.92381	-0.455189	-1.92556	-3.69621	0.851503	-5.14972	-4.00687	-7.52807	-2.47267	-5.92505	-5.4819	-2.36526	-1.40758	7.23358	-3.15851	4.01401	-3.88685	-1.93706	0.663635	-1.37107	1.05888	1.10201	-1.5878	-0.345977	0.822122	0.263048	0.683849	0.92178	0.247257	-6.30458	-0.387423	-1.26564	0.278707	-0.586913	-1.94299	-0.719796	-3.45354	0.704713	-9.00252
Pam3CSK4	47	VD	0.475705	-0.0148889	-1.27231	0.382346	1.38949	-1.00766	0.102234	-4.48426	-4.05093	0.878953	-0.568538	-4.84261	-0.432934	-4.51955	-5.53342	-6.53987	-4.642	-5.21018	-4.32785	-3.61151	-5.16985	4.05417	-2.0591	4.35599	-2.63914	2.96564	0.912071	0.618666	1.88704	-1.24937	-1.1044	-1.1111	-0.966724	0.435184	-0.961158	-0.991377	-1.13565	-4.48146	-1.06423	-1.3671	-0.385994	-3.57829	-1.68656	-1.01903	-2.06523	-1.37885	-5.57895
Pam3CSK4	48	VD	-0.532375	2.47327	-0.655496	-0.377456	-0.0227432	-0.426976	-1.94798		-4.79736	0.0606367	-1.3759	-5.3118	-0.534199	-4.62558	-3.96115	-7.07197	-2.5178	-5.92114	-4.94376	-0.904954	-1.3316	5.61089	-3.24156	2.53481	-3.3503	2.37895	2.2651	0.511483	3.85342	-0.736484	-1.8839	-0.608889	-0.877603	-0.676113	-0.737038	-0.819811	-1.11068	-5.66016	-1.54268	-1.05927	-0.809004	0.155111	-3.04518	-0.456757	-4.2934	-0.988882	-7.19896
R848	1	Con	-2.12183	-2.23078	-0.144976	-2.12591		-0.890264	1.68571	5.76666	2.35492	-1.68594	-6.72908	2.90531	-3.41213	4.12518	6.34093	6.84435	0.829888	3.70857	4.53674	3.60874		-5.64276	4.14792	-5.04154	-0.884666	-4.02526	-6.65525	-3.20497	-5.43657	-1.2196	0.123272	-0.438019	-1.67872	-0.685929	-1.54826	-1.66311	-1.6474	2.95262	-0.793181	2.61135	0.791873	-4.7324	1.54944	-1.29701	-1.64185	-2.22215	5.54693
R848	2	Con	-3.39112	-1.41149	0.240906	-1.99373		-1.29376	-0.86822	7.59066	5.03268	-1.51404	-4.74255	1.247	-3.14757	3.04309	7.53274	4.81103	0.851967	3.47789	3.50466	-0.324435	1.87454	-5.5166	2.41544	-4.53041	0.774859	-3.14326	-5.68768	-3.96394	-2.07814	-1.6795	0.899425	0.625644	-1.57974	-1.33347	-1.70728	-1.90199	-0.594868	2.93712	0.171953	3.16995	0.856867	-3.88355	0.170239	-0.900364	0.149217	-1.47979	5.8793
R848	3	Con	-2.08412	-2.57029	0.254211	-2.65847		1.93259	-1.65757	4.24199	3.4115	-1.73553	-5.61256	2.28443	-2.36826	3.70921	6.13196	4.5572	2.19832	2.6107	4.40858	2.45758	0.89482	-6.59073	1.9475	9.96434		-7.95218	-4.06885	-5.59013	-6.02387	0.384248	0.323919	-0.157696	-0.134336	-0.614686	0.964373	0.371903	0.648197	2.03908	0.210564	2.46187	-0.607151	2.40941	-0.954867	1.61221		0.96516	5.0914
R848	5	Con	-0.776878	-2.25529	0.462389	-1.35408	-0.316586	0	1.27199	4.06674	3.61309	0.0349715	-0.618384	1.93297	-3.26399	4.49899	6.22018	5.57432	1.8374	5.9272	4.01864	2.15123		-4.56539	1.89874	-6.72084	2.56403	-3.16789	-1.96538	-1.41564	-2.41115	-1.99135	0.719514	0.458672	-1.8342	-1.27069	-1.75037	-2.28028	-1.67886	2.59529	1.45432	0.973252	0.810211		-0.643411	-3.29067	3.15881	-1.83818	4.83567
R848	6	Con	-2.1126	-2.78146	0.334011	-2.14103	-2.59664	-0.241936	0.21317	4.50794	3.31909	-1.4933	-6.2991	3.74493	-3.09572	3.83454	4.62619	5.03804	0.84382	1.95579	5.19762	2.74605	2.13899	-7.00723	4.21555	-5.3378	-1.47584	-3.23187	-5.84449	-2.2485	-5.57235	-1.76153	0.707056	0.695387	-1.41569	-0.766586	-1.17256	-1.51913	-1.58961	1.21711	1.32933	1.81231	-0.0331616	-1.04803	-2.30377	-1.69594	4.17661	-1.54315	8.20496
R848	7	Con	1.27667		0.225974	-0.548174	1.21208	0.168838	1.23998	3.32172	2.68975	-0.702415	-4.60063	4.03564	0.8379	3.69989	6.14446	4.5205	-0.0765255	4.55713	4.30189	3.10622		-5.56398	3.79825	-4.55241	6.70202	-2.64792	-4.57298		-4.58486	2.22883	0.454326	1.16634	2.43624	0.712853	1.98881	1.67559	2.42208	1.80589	1.10756	1.54427	0.689013		0.513116	-5.03319	2.59046	2.38081	5.88101
R848	8	Con	-1.54138	-0.833416	1.47451	-0.967834	1.17944	1.51773	0.558413	6.78784	5.34073	-0.619858	-0.838497	3.92237	-1.66062	3.12334	6.1806	4.05226	1.93626	0.0592649	4.09043	2.57673	2.72974	-6.85702	3.97218	-4.01068	-0.412569	-2.7123	-2.90869	-0.944376	-3.63222	-0.449192	1.49474	1.7637	-0.75948	-0.637664	0.0739189	-0.0833251	0.735458	1.59876	-0.251387	5.34532	0.224557	0.322869	-0.22044	-0.661469	4.68015	0.051768	5.17148
R848	9	Con	-2.38119	-1.31292	0.857607	-1.23544	1.45608	-2.10034	-1.37761	6.93897	4.55852	-1.07496	-3.25165	4.8584	-3.2518	3.20967	6.62725	4.29338	1.13129	1.4569	4.06862	1.9654		-5.83081	4.58908	-3.30012	-0.792111	-6.13035	-3.24165	-2.27996	-5.67698	-1.99388	2.22033	2.3335	-3.24197	-0.216277	-1.83699	-2.85459	-1.9103	1.60809	0.732653	4.14097	1.23822		0.696426	0.675497	4.96977	-2.34158	6.00246
R848	10	Con	-2.57264	-1.52509	1.12152	-1.72021	-0.725216	-3.773	0.115911	6.31872	5.33362	-1.48908	-2.38366	2.83582	-3.32255	4.39987	6.87113	5.7578	3.32968	5.05728	5.1768	3.18896	2.03879	-7.4884	2.35205	-5.27232	-0.00819393	-1.27692	-4.91466	-3.1801	-5.23231	-2.00939	0.913826	0.629484	-2.63276	-0.895045	-2.03828	-2.64532	-1.34602	2.75498	0.399367	2.47989	0.75437	-2.59405	-1.2196	0.671125	1.68382	-2.2996	7.2966
R848	12	Con	-2.33294	-0.799199	0.979518	-1.34241		-1.42552	1.43029	6.00062	3.3677	-2.12874	-0.152634	4.08656	-2.43763	2.58749	8.53258	4.49724	1.83427	1.60746	2.80203	-0.459278	3.0983	-3.35898	2.60268	-4.11336	1.8168	-7.85485	-7.24902	-3.20666	-2.38768	-0.322493	0.795583	0.839694	-0.727099	-0.680477	-0.607439	-1.31974	-0.413524	1.07577	0.500755	2.15768	2.00148	2.68536	-1.47819	0.587629		-0.613493	7.44221
R848	37	VD	-2.87764	-0.557481	1.34236	-2.01283	-2.5638	-4.81189	1.8143	4.52939	3.33707	-1.15648	-7.16	3.86722	-4.58326	4.2017	5.35391	5.01706	-1.26596	2.34545	3.88224	3.80962	3.0386	-4.74434	3.1112	-2.14321	-1.23868	-1.69456	-3.97037	-1.22111	-4.09987	-4.62873	1.73407	-0.00364267	-4.23595	-1.24616	-4.17693	-4.84738	-3.91395	3.4033	1.22007	0.739024	2.1678	-6.32668	1.37522	-0.85325	-0.776661	-4.09493	6.65059
R848	38	VD	-1.26509	-0.923424	0.48817	-1.35573	-4.29908	-4.67473	-0.78065	4.13546	5.18543	-1.3535	-2.68265	2.15236	-0.56072	2.00544	6.1225	3.19556	1.54644	3.63893	2.43197	0.244546	-1.94425	-4.26181	4.98485	-3.78972	-2.80194	-2.80859	-4.95966		-4.96467	-0.857234	0.856645	-0.0546823	-0.37158	-0.583908	-1.06873	-0.766211	-0.473417	1.00393	1.58916	4.70454	-0.809891	-3.07486	-3.37238	0.115064		-0.806773	5.56743
R848	39	VD	-2.38577	-0.797698	0.380601	-1.60723	-5.94175	-0.953501	-0.889166	6.32135	1.64109	-2.90366	-3.70256	2.46811	-1.05016	2.1089	5.55032	3.83162	-0.4854	0.683096	3.31214	0.315324	1.20396	-4.37366	2.84667	-4.53767	-1.02185	-2.68979	-7.183	-2.10544	-5.45198	-1.4727	-0.680182	-0.980786	-1.28316	-1.44868	-1.03446	-1.09628	-0.858282	1.53459	-2.08797	2.9393	0.707441	0.472721	-1.08381	0.325114	-1.35919	-0.870224	3.67035
R848	40	VD	-2.67805	-0.293131	2.01028	-1.60153	0.449779	-1.66791	-0.516203		6.5314	-0.956906	-2.61195	3.13254	-2.90374	4.66909	5.6055	5.26127	-0.482693	2.5421	4.86358	2.17469	3.93883	-6.23522	2.62131	-4.02337	-0.478982	-1.69214	-5.70323	-0.564577	-5.60126	-2.56013	1.25809	0.785214	-3.02192	-1.21384	-2.72041	-2.51665	-2.54858	2.74855	1.08084	4.23248	1.7469	0.0957713	-0.174697	1.20279	-0.269879	-2.51906	7.3785
R848	41	VD	-1.2952	0.374087	1.12442	-0.930439		-0.211901	-0.197595	6.91006	3.83947	-1.72273	-2.25487	2.07068	-0.896776	3.21863	6.64692	4.87706	0.32888	2.54282	4.88907	1.0913	4.23606	-6.29785	1.95189	-4.51799	-1.57931		-3.8215	-2.34292	-4.0177	-0.631266	0.435516	0.426607	-0.308902	-1.04737	-0.707808	-0.821503	-0.29098	3.11172	0.540961	1.53566	0.839566	0.0929901	-0.962454	-0.305103	2.69025	-0.286166
R848	42	VD	-1.03461	-2.24367	0.667239	-0.933033		2.74861	-2.41066	4.68159	3.39837	-2.67476		2.03481	-1.25635	2.08585	7.53473	3.15571	-0.825168	-1.2796	3.23226	2.26125	2.76047	-7.66049	2.55416	-6.70028	0.820015	-3.39371	-7.93884		-5.16795	1.02834	-0.515024	1.02837	0.798376	-1.19911	0.968196	1.09673	0.819277	1.23396	0.340579	1.27214	0.978992	1.4458	-2.23589	-1.61575	3.51099	0.965158	8.0775
R848	43	VD	-3.30016	-0.768876	1.5828	-1.46961	-0.412595	-3.36513	0.15504		5.28665	-2.36196	-5.8117	2.95364	-2.35339	2.36598	4.57522	2.87871	-2.79568	-0.154104	3.44353	1.77251	2.45684	-6.63026	0.476352	-3.20112	-0.539333	-3.12286	-5.53689	-3.81498	-5.31275	-4.12757	1.47618	0.473955	-3.18555	-0.81396	-2.84846	-3.33385	-2.36677	1.93083	0.169595	3.58268	1.51643	-4.76882	-1.59162	0.339985	0.234723	-3.14915	7.12056
R848	44	VD	-1.26139	-1.71447	-0.236795	-1.13056		0.438264	0.192425	7.03867	2.47901	-1.80322	-6.33198	2.23489	-0.91998	2.9493	4.98216	5.00497	1.35046	4.74246	4.15278	0.958188	4.30671	-7.52082	3.84204	-6.19763	-0.748183	-8.86725	-4.71023	-2.71794	-4.51408	1.0169	-0.556902	-1.29904	1.01972	-1.14466	0.623489	1.27578	0.348433	1.10194	-0.174443	1.39031	0.474745	-0.658484	-1.42827	-1.63006		0.68905	3.97862
R848	45	VD	1.49677		1.51026	2.76707	4.71606	1.38845	-0.76516	9.49169	4.20879	0.770151	-1.11205	5.56353	2.16523	5.13058	2.44488	2.94267	1.96502	2.95336	4.29605	1.78317		-2.57942	3.33547	-2.42108			-4.84773		-3.35805	1.20911	0.599903	1.65183	1.62165	1.55851	1.92993	1.80323	2.20126	2.66665	2.10727	2.54725	1.22535	-2.83639	1.23801	-0.141158	1.4502	2.0885
R848	46	VD	-2.63014	-0.799825	1.40733	-0.989991	-0.46314	-2.87486	0.247844		4.06387	-1.47794	-1.97045	3.62307	-2.27266	3.21763	5.3854	4.60183	0.212016	2.59015	4.23696	1.5102	1.87768	-7.82232	3.4109	-6.5306	-1.13207	-3.79225	-5.13454	-2.13816	-4.22652	-2.27472	1.26161	-0.076496	-2.08741	-0.925732	-1.9612	-2.1797	-1.64825	3.41585	1.38131	3.51999	0.743387		-1.12537	0.047496	2.96387	-1.89772	8.78609
R848	47	VD	-3.08675	0.157197	0.916429	-0.747387	-4.4615	-0.426432	-1.91771	4.88983	3.54824	-2.83906	0.64792	2.88731	-1.6724	2.1941	7.11268	3.70434	2.57743	0.529433	3.10664	1.76365	4.19982	-4.82438	0.795854	-5.64468	-0.63266	-6.53493	-4.0709	-3.91251	-5.05401	-1.20506	0.0333768	1.05227	-1.04986	-1.47212	-0.885121	-0.866819	-0.816557	1.03741	-0.0750676	2.47536	0.647526	2.51612	-1.47282	-0.590458	2.78632	-0.637912	7.33896
R848	48	VD	-1.34527	-1.55774	0.929538	-0.52698	2.02614	-2.81527	-0.0833911		5.32544	-2.08684	-1.11322	3.44612	-1.25555	2.22807	6.6177	3.94578	-0.466267	2.54217	2.62236	0.44417	1.5926	-4.98045	1.97174	-3.38646	0.937192	-4.88052	-5.36566	-3.61103	-7.83248	-1.19755	1.24146	0.223475	-1.25557	-0.721669	-1.53852	-1.12236	-1.1731	1.60483	0.90604	3.99454	1.95976		-0.808547	-1.23147	1.89727	-1.71173	8.18093
[truncated: 30 more columns]

## Sheet: Fold Change
PAMP	Animal	Group	C5AR1	CASP1	CASP4	CAT	CATH5	CATH6	CCL2	CCL20	CCL5	CD14	CD209	COX2	CX3CR1	CXCL1	CXCL10	CXCL2	CXCL3	CXCL5	CXCL8	CXCR1	CYP24A1	CYP27A1	CYP27B1	CYP2R1	DEFB10	DEFB3	DEFB4	DEFB6	DEFB7	ELANE	HIF1A	IFITM3	IFNA	IFNAR1	IFNB1	IL13	IL33	IL1A	IL10	IL12B	IL15	IL17C	IL1R1	IL23A	IL26	IL5	IL6
LPS	1	Con	0.17643	0.317074	1.16411	0.245261		0.320703	0.897963	239.499	38.7073	0.107858	0.0173396	17.6056	0.200795	54.1489	111.597	243.963	1.01402	13.4285	44.8909	7.7172		0.0150253	7.92833	0.0677422	2.74602	0.422403	0.00795731	1.72303	0.0761201	0.629069	0.996022	0.567892	0.611559	0.703977	0.621234	0.77127	0.632898	18.0603	0.769854	7.07829	2.0184	1.32818	1.79135	2.47544	1.42925	0.525197	23.2774
LPS	2	Con	0.111243	0.332225	1.16957	0.33895	0.542232	0.549272	0.187607	184.301	52.0215	0.147641	0.0235476	4.56294	0.184576	10.0907	189.711	35.0733	2.44558	11.4821	9.04777	0.442036	4.36017	0.0213396	2.5231	0.0319099	3.99217	0.143011	0.00766472	0.300522	0.346983	0.618592	1.17318	1.14374	0.515798	0.345002	0.554114	0.585096	0.657725	12.0072	0.725409	10.134	1.83676	0.36239	0.869294	1.93633	10.7882	0.52739	19.2857
LPS	3	Con	0.521077	0.223331	1.09281	0.301618		3.70921	0.50836	85.804	56.7084	0.539689	1.56231	7.52996	0.142205	38.0306	54.1499	139.104	31.3825	37.9313	53.4096	5.965	14.5752	0.00648698	4.03727	0.0485572	13.1691	0.419694	0.544439	1.56247	0.0675994	1.03224	1.90171	0.930225	0.415651	0.536352	0.842947	0.623607	1.33923	47.8137	1.43316	6.25361	2.07998	1.058	3.05864	3.31348		0.885339	30.3104
LPS	5	Con	0.457334	0.402936	2.05356	0.467071	1.61231	0.392804	3.5923	103.795	57.2977	1.03051	0.00936404	10.8678	0.118525	144.589	78.3407	393.942	8.57258	180.568	96.0668	4.30533		0.0346237	5.26416	0.0803415	34.2636	0.801659	1.17763	1.6951	0.380104	0.257067	2.65428	1.80564	0.323263	0.630638	0.332172	0.247466	0.349321	71.4007	1.74158	4.69102	2.48869	0.0568255	3.4139	0.946299	15.8141	0.278161	65.0964
LPS	6	Con	0.0804954	0.296662	1.00019	0.233579	0.541062	0.333781	0.55131	62.972	32.5161	0.100147	0.0203838	13.6379	0.181168	23.1482	20.2946	82.261	1.28175	30.9863	47.2506	2.28208	13.8575	0.021429	22.3217	0.0280599	0.911508	0.32802	0.0134302	0.267442	0.0240811	0.620091	1.42054	1.45903	0.520917	0.512959	0.651044	0.43109	0.260856	9.30708	1.99098	5.70592	0.827683		0.235727	1.47879		0.223135	135.085
LPS	7	Con	0.693555	0.540395	1.34572	0.441279	0.320594	0.384958	0.780451	106.889	41.5999	0.340874	0.0184812	16.384	0.243037	56.4979	99.258	307.97	1.68653	35.3322	52.774	5.26682		0.0142152	3.37558	0.0715727	413.826	0.577495	0.00659262	1.23706	0.0486589	0.615223	1.56799	0.762545	0.700788	0.707897	0.599964	0.496647	0.645713	11.7282	0.829977	6.34198	2.27027		1.63114	2.71055	8.01349	0.545147	9.65268
LPS	8	Con	0.644133	0.435204	1.63883	0.568274	2.73854	4.40791	1.10134	282.913	67.0412	0.768446	0.111413	36.2013	0.360496	26.0669	20.3535	75.9984	9.41192	14.2586	39.6749	8.11227	4.6283	0.00906995	19.2145	0.151886	8.73993	2.76945	0.706208	6.37428	0.398164	1.45463	3.05108	4.05059	0.864532	0.803531	1.13684	1.14396	2.5757	13.5202	1.28741	79.7868	0.790222	2.50026	3.0204	0.701975	63.2985	1.35956	26.9634
LPS	9	Con	0.259165	0.227369	1.56841	0.393062	25.725	1.55531	0.145794	138.042	142.771	0.208179	1.25349	83.689	0.352338	27.3787	187.746	114.337	5.12753	19.9155	53.8431	2.3684		0.0118527	15.0095	0.144071	0.54478	0.0299788	0.0561215	0.149152	0.0300389	1.19255	2.9355	3.45369	0.499519	0.738952	0.832685	0.707374	1.16292	18.0197	0.607407	4.51525	2.22057		2.08961	8.99416	99.7602	1.04229	16.4436
LPS	10	Con	0.24893	0.477663	2.57777	0.300126	0.0417288	0.319069	1.31382	176.915	79.0006	0.317157	0.0426541	19.0709	0.245263	41.7875	101.94	111.208	1.12561	65.9965	56.5638	7.05669	2.7637	0.00157136	4.74624	0.0420493	5.24057	2.67546	0.10959	0.652257	0.0275139	0.573264	2.04328	1.22642	0.311173	0.60854	0.568718	0.511715	0.520478	27.1614	0.763798	11.9029	1.68151	0.0204079	0.890901	2.58396	1.01741	0.515896	71.4139
LPS	12	Con	0.379894	0.388207	2.11587	0.551295	0.596107	0.666001	4.41735	101.637	45.9916	0.652865	0.228128	72.0221	0.326816	45.0028	86.5145	276.231	3.19216	36.7247	41.7447	2.03408	26.8378	0.00951818	14.3888	0.0860428	167.484	0.0944598	0.0127587	5.19085	0.295642	0.928793	4.17991	1.92572	0.764722	1.03901	0.716713	0.624171	1.39971	18.771	1.93193	10.9085	2.46938	2.13545	2.83294	2.98548		1.1991	73.5565
LPS	37	VD	0.347935	0.599015	3.1183	0.394351	0.313143	0.587065	4.62626	80.8199	32.4479	0.340632	0.0476095	57.3128	0.425201	80.5509	38.892	123.157	1.48095	11.6445	55.3901	7.92562	13.997	0.0893946	8.298	0.258955	2.85755	1.44675	0.0458421	3.60038	0.216058	0.487482	3.01966	0.941091	0.560572	0.693115	0.496526	0.543265	0.581921	58.1219	1.45003	1.83493	3.15891	0.521655	4.0663	3.14527	1.9246	0.57521	35.0477
LPS	38	VD	0.199788	1.77178	3.06448	0.409272		0.286606	1.09076	53.7206	52.0181	0.453663	0.476519	37.4776	0.241993	29.8977	96.7021	86.1007	2.43988	19.4775	68.9101	2.61287	4.44821	0.0373459	19.0908	0.149518	5.38343	0.660454	0.0433007	4.566	0.0326215	0.175642	5.30311	0.848111	0.351443	0.715077	0.234247	0.211183	0.546692	32.5545	1.82762	35.4864	1.55492	0.531197	1.36216	9.36273	2.85787	0.252311	54.2282
LPS	39	VD	0.248675	0.704264	1.28362	0.38824	0.0797569	0.229771	0.476253	201.833	14.1095	0.133304	0.123464	17.3821	0.481892	14.3288	26.4043	44.1895	0.7829	5.27267	22.5221	0.887192	4.03104	0.0417226	6.73249	0.299012	4.83484	1.95965	0.0091133	2.06908	0.121654	0.428991	0.762287	0.348227	0.515889	0.414025	0.40686	0.495932	0.44152	10.3744	0.452123	13.8517	2.20362	0.716169	1.69081	5.21057	1.31697	0.535187	2.77712
LPS	40	VD	0.735834	0.700062	3.28896	0.734852	1.17923	2.00609	0.961728		80.816	0.881869	0.133216	16.2596	0.664369	72.807	13.2061	112.79	2.29697	40.129	50.2738	5.21448	15.145	0.00590072	9.61534	0.217184	13.2643	2.92184	0.0449391	11.1578	0.0945703	0.905969	3.59756	1.74038	0.997557	0.838831	0.816156	0.916545	0.727403	34.4667	1.62355	26.8161	2.20202	10.2278	2.43877	4.72046	2.25041	0.961418	47.4041
LPS	41	VD	0.253621	2.20051	3.11566	0.562464		0.133237	2.50704	166.626	63.9467	0.391309	0.0160283	19.1915	0.23407	42.515	89.5274	97.4966	0.811253	14.8001	62.4955	1.74091	10.255	0.0115451	4.99413	0.126284	3.58467	0.0894431	0.407673	1.43909	0.221274	0.205543	3.7192	1.65761	0.298904	0.658143	0.276021	0.172568	0.416951	58.9383	1.63337	4.15323	2.74752	0.105184	1.67425	8.14253	6.91291	0.21716
LPS	42	VD	1.13872	0.374152	1.82902	0.7758	4.84403	10.9064	0.615181	59.677	21.3394	0.463962		20.129	1.03737	32.4669	69.5997	114.997	1.59102	11.4975	44.8357	12.0761	5.94122	0.015647	13.1885	0.0749999	36.2378	0.912128	0.0305089	0.965674	0.473813	3.89888	1.94181	1.6554	3.26264	0.851819	3.89101	4.27897	3.73912	25.1138	2.44894	11.8204	2.13946	4.73497	0.731643	0.95581	35.6892	3.15518	64.9061
LPS	43	VD	1.25787	0.256596	1.94061	1.15588	6.23037	1.80514	0.591859		58.428	0.500967	1.21598	19.4064	2.2205	19.4208	12.9504	58.5799	1.73047	12.5118	18.1339	2.1598	11.0577		1.63351	0.0555759	10.3596	0.638656	0.0433876	1.26135	0.0410872	1.98905	2.27548	1.58945	2.02171	1.34798	2.01025	2.0777	2.04817	14.9399	1.11417	14.4659	1.42842	1.27403	1.19226	4.78464	2.69251	2.13773	30.2297
LPS	44	VD	0.526248	0.386301	0.947836	0.569803	1.92042	4.24287	1.7754	350.278	26.0911	0.351405	0.00991023	18.997	0.682009	42.3013	47.6146	175.82	2.2325	66.7515	78.0417	2.2019	19.7755	0.00864065	12.563	0.154398	3.9847	0.042587	0.097087	0.165164	0.086394	2.55287	1.05086	0.452074	2.68399	0.64537	2.17084	2.93567	1.95691	19.089	0.593551	8.21411	2.45549	1.69001	1.55219	1.83177		2.26266	14.2481
LPS	45	VD	0.304614	0.616296	2.48452	1.20455	3.79983	0.0461708	0.667973	1473.42	152.034	0.699105	0.00328634	75.3543	0.277715	170.975	8.42239	151.393	1.88213	88.0156	70.63	12.7164	4.72415	0.119087	11.3204	0.213351	23.7467	0.0757781	0.0752923	32.6296	1.63592	0.103044	5.10679	0.894859	0.159923	0.787572	0.155372	0.158119	0.188487	83.085	5.1556	6.58169	2.83203	0.389541	10.8562	7.6073	3.18025	0.128869
LPS	46	VD	0.316827	0.906565	3.61066	0.419759	0.682389	0.122118	2.11225		34.034	0.750347	0.623248	26.1897	0.338119	48.6848	30.7902	187.908	2.78031	58.2593	58.5668	4.11567	4.98579	0.0194963	11.259	0.031898	15.3056	1.95654	0.394605	1.6031	0.292646	0.151572	3.93343	0.856571	0.245175	0.822574	0.212256	0.146785	0.341183	101.58	2.88193	11.9234	0.928199	0.363253	4.35742	5.24762	11.1612	0.207672	461.633
LPS	47	VD	0.203146	1.15172	2.64387	0.527319	0.338398	1.06798	0.296986	91.452	32.6635	0.168305	0.566741	31.8434	0.611698	28.2252	115.681	85.5038	15.2818	10.4169	32.2791	3.13727	35.2079	0.0529022	2.17045	0.0130665	0.470669	0.0433298	0.278953	0.330468	0.11413	0.92	1.64182	1.57991	0.936736	0.487529	0.899478	0.794846	0.910195	20.4987	1.1929	4.39281	2.01581	17.8626	1.25292	3.12646	3.18182	1.05394	77.6977
LPS	48	VD	0.595834	0.60455	2.81408	0.817557		0.772404	1.09932		85.4747	0.582376	1.13011	70.5004	0.588131	55.5425	45.946	258.602	7.74664	60.5083	67.4844	4.0098	9.39008	0.0265372	9.16808	0.190818	5.0414	0.125921	0.116267	0.458025	0.0539516	0.630722	5.39108	1.81368	0.83673	1.39698	0.852881	0.66768	0.97181	37.9365	3.35342	14.8846	4.27829	0.413467	7.827	7.74991	19.0349	0.62461	133.185
Pam3CSK4	1	Con	1.47276	0.429958	1.04903	0.240196		0.811093	11.4893	68.4026	38.331	1.58485	0.00276873	10.6753	0.164787	57.8146	23.8577	445.465	6.17714	148.719	56.1103	15.2585		0.0185723	12.6745	0.0363521	5.93549	0.917092	0.0540377	2.18273	0.131196	0.61072	1.74056	0.747407	0.632614	0.777008	0.437612	0.416261	0.579632	76.8581	0.43906	3.1332	1.07931	0.859821	7.49055	2.22452	3.93926	0.328254	40.6673
Pam3CSK4	2	Con	0.946485	0.954525	1.79561	0.258646		0.0852222	5.05458	82.8608	43.2759	1.45502	2.3473	2.00343	0.231782	12.1388	126.987	48.7547	5.72676	68.1819	12.9664	1.00024	3.71859	0.040893	2.20662	0.0295455	20.4741	1.66963	0.0478461	2.22917	0.914668	0.522631	2.00231	1.3497	0.428423	0.533436	0.451191	0.278496	0.832502	42.1969	0.727237	4.12578	1.69754	0.336232	2.7031	1.14246	9.64753	0.448216	47.754
Pam3CSK4	3	Con	2.67857	0.253669	0.909124	0.519816		11.2268	0.658957	13.2296	6.25102	1.88337	15.7227	1.14769	0.253984	19.5259	2.87148	48.0504	11.239	63.3531	21.7272	10.0223	8.97067	0.0286325	2.2499	0.371502	11.4678	1.88675	0.35624	1.73232	0.209299	0.981529	3.19471	1.16239	1.03957	1.10862	1.48185	1.51142	1.40258	6.36545	2.10808	2.96714	1.11878	1.93873	1.59603	1.89534		1.45312	13.2094
Pam3CSK4	5	Con	3.6218	0.612827	1.62034	0.811759	1.64434	0.74402	5.57051	20.709	7.48158	2.95053	7.1699	2.15146	0.15588	38.7044	8.07617	90.2624	10.0026	244.756	28.9957	6.28914		0.153881	1.02677	0.129892	48.1118	2.9745	1.0936	2.89513	0.79237	0.270374	2.35703	1.58213	0.287426	0.652429	0.261455	0.21588	0.283072	19.4019	1.73247	2.37386	1.32102	0.19506	1.65367	0.508717	6.1881	0.256257	49.2095
Pam3CSK4	6	Con	0.688838	0.327142	1.50509	0.371456	2.40488	0.595999	3.86733	94.8207	28.3257	0.589343	0.00387963	20.8261	0.250481	42.3144	10.4426	164.373	8.10816	125.23	79.5171	7.92407	7.82494	0.0172221	35.114	0.0286793	2.90103	1.53838	0.0449698	1.43319	0.0998593	0.342624	2.10071	1.5887	0.200462	0.666069	0.462916	0.260695	0.282559	23.9576	1.82206	3.30576	1.07193	0.0572603	0.807023	0.928956	4.82037	0.228187	210.897
Pam3CSK4	7	Con	4.10089	0.448082	1.15985	0.408872	0.558468	0.209528	3.33022	17.1065	18.3397	1.67559	0.0979717	5.70031	0.197899	21.5679	9.26391	226.086	2.51389	156.204	29.2421	9.11314		0.0243003	2.70697	0.104663	726.395	0.456742	0.067248	1.88476	0.0881443	0.489239	1.99222	0.855108	0.358064	0.62278	0.35681	0.295879	0.966314	7.9726	1.23811	3.69158	0.896335		2.65516	1.43203	2.33807	0.37177	12.0548
Pam3CSK4	8	Con	1.35867	0.646177	1.58719	0.663068	3.67016	7.15128	2.10969	103.423	22.8527	1.20709	5.77776	11.4	0.384638	18.7765	10.2059	58.9649	30.3357	23.831	27.6751	8.06356	8.02889	0.0259809	8.26679	0.162979	7.40903	3.99312	0.484818	6.04743	0.21943	1.0091	2.52653	3.51127	0.917895	0.705018	1.12315	1.27557	2.4369	11.1268	0.699562	23.0121	0.606238	3.21379	3.22831	1.63881	45.394	1.48451	22.386
Pam3CSK4	9	Con	1.67358	0.663673	1.95601	0.578814	5.14185	1.25781	1.66136	75.0461	46.6691	1.60616	4.10564	14.035	0.274956	21.4774	22.6054	49.3127	10.002	23.4433	31.5264	4.31023		0.025746	37.9007	0.182396	8.44878	0.303621	1.84251	3.51179	0.318945	0.888337	5.80703	4.68321	0.363254	1.29051	0.524165	0.562148	1.5378	6.34148	1.11653	2.85333	1.58847		7.01741	1.05791	28.145	0.624571	16.868
Pam3CSK4	10	Con	0.946998	0.488772	2.76454	0.205453	0.702682	0.482992	3.06657	72.6444	84.0429	1.09764	2.89354	12.2428	0.183334	52.1558	66.7502	142.973	2.52855	302.933	77.0649	20.5602	3.67825	0.00288352	7.0884	0.0672801	7.8809	6.24378	0.0736256	0.584056	0.0722519	0.204231	3.02121	2.09117	0.347258	0.70812	0.237645	0.278539	0.762437	35.0461	0.916163	3.60448	1.31594	0.140672	1.90115	2.41195	1.94323	0.23839	67.0192
Pam3CSK4	12	Con	1.72268	0.431557	2.19149	0.518313	1.14004	0.552467	14.3441	29.1513	33.1065	1.45831	7.06806	23.6484	0.528433	26.2394	23.6068	126.237	14.7967	110.52	24.8648	1.90999	12.3766	0.0544778	17.5947	0.101802	148.897	0.299273	0.0564873	5.86365	0.374738	2.37691	4.02043	0.95726	1.39576	1.18555	1.32912	1.56557	2.18159	10.5046	2.87708	2.85117	2.71186	0.30889	4.79011	2.08363		1.56308	32.7074
Pam3CSK4	37	VD	0.485655	1.24615	2.96643	0.291847	0.199432	0.092234	10.5939	47.3601	53.4863	1.14442	0.165258	31.7256	0.0754172	77.92	10.2389	183.845	1.939	64.3918	53.7124	19.1212	11.4394	0.0967234	7.49937	0.285943	6.41984	6.69087	0.206174	7.34708	0.332154	0.0863798	5.46022	1.23559	0.0741671	0.504985	0.0740838	0.0873938	0.0877599	140.681	2.02934	0.926554	2.41639	0.0346512	16.7331	1.61	2.08942	0.0794084	39.8658
Pam3CSK4	38	VD	0.516786	2.469	3.51646	0.437559		0.117267	5.61388	55.7084	42.2862	1.37159	0.627137	10.5388	0.130336	30.5193	57.103	77.9418	5.40691	65.1797	61.1825	2.86179	7.15852	0.041444	14.5655	0.0554383	10.0807	3.12869	0.123869	10.3063	0.228008	0.0895904	3.29115	1.08059	0.089484	0.526024	0.111099	0.0883921	0.272802	50.2444	1.1697	9.11166	1.78268	0.0683401	2.74062	1.36992	3.04671	0.0929219	93.5887
Pam3CSK4	39	VD	0.485361	0.610848	1.24285	0.264691	1.07595	0.136407	2.15977	112.565	9.52115	0.478097	0.0426419	16.9817	0.293021	19.7792	11.5174	71.7619	3.09428	22.3235	33.2515	2.848	6.46169	0.0753056	9.1335	0.213671	7.04533	3.05838	0.0442253	1.72639	0.0907683	0.297885	1.08495	0.419714	0.290429	0.481921	0.312728	0.328241	0.326832	23.596	0.315896	5.34879	1.4703	0.643056	4.76883	2.08763	1.98013	0.28716	10.2266
Pam3CSK4	41	VD	0.870767	1.28412	2.42033	0.718049		0.674693	4.16531	223.748	24.0402	0.83042	1.61978	7.84891	0.604514	27.2912	31.1715	109.136	2.63397	49.3519	41.9593	3.76188	15.143	0.0127719	5.82799	0.200432	5.45859	0.0673083	0.431201	1.39509	0.266553	0.678032	2.64232	1.64487	0.799495	0.635303	0.697065	0.678688	1.06386	66.7095	1.71146	0.438675	1.48242	0.552645	3.17582	3.41942	3.89586	0.868569
Pam3CSK4	42	VD	0.551237	0.422065	1.88829	0.500717	0.969331	1.37289	2.20906	23.9163	7.65541	0.808511		12.4806	0.262446	26.1822	40.1038	92.6725	1.43676	22.9951	38.8582	17.4743	4.29055	0.027867	9.35887	0.0250028	81.8042	2.56994	0.0783291	2.59175	0.820486	0.557951	1.78596	1.69867	0.441119	0.579171	0.586365	0.580374	0.509896	37.0579	2.06227	4.37459	2.20275	1.43669	1.52459	0.349199	76.4955	0.415691	78.5282
Pam3CSK4	43	VD	0.626157	0.451678	2.06159	0.58566	0.731955	0.324847	3.26665		28.3431	0.64776	3.55198	21.0397	0.597706	34.3595	2.53476	94.2317	1.6112	33.5857	29.729	4.06767	5.86238	0.0127835	2.86301	0.118053	21.797	1.25342	0.304491	3.21564	0.192796	0.456578	3.63783	1.22362	0.539908	0.716206	0.514748	0.510762	0.784198	38.8087	1.11555	2.75006	1.09109	0.213579	2.96025	6.89817	10.1524	0.424761	37.9419
Pam3CSK4	44	VD	0.858274	0.819396	1.81948	0.504226	0.772252	1.01339	8.87579	725.304	13.9785	1.32581	0.0280285	19.8862	0.310854	73.5437	17.996	300.775	3.98537	253.586	157.909	6.22705	31.4916	0.00371511	12.2792	0.0972133	14.3673	0.0581292	0.333216	0.678876	0.203987	0.807147	1.75326	0.621127	0.956288	0.722302	0.766955	0.963976	0.922232	51.3138	1.10888	3.94704	1.89158	0.0570528	7.26399	0.807863		0.899252	73.8969
Pam3CSK4	45	VD	1.08569	0.64735	2.15197	1.86375	4.80863	0.618346	1.923	744.072	59.4088	1.45687	0.148319	35.713	0.835969	137.188	3.06947	164.614	1.79288	57.3364	46.7902	13.5752	3.6967	0.110582	8.97715	0.184439	42.4813	0.428676	0.12657	51.2136	2.29372	0.541659	4.64163	1.07638	0.568429	0.958268	0.702595	0.766598	0.707343	72.4948	2.75736	2.23329	2.19144	1.13476	7.93622	2.19283	2.48551	0.734478
Pam3CSK4	46	VD	0.812727	1.07225	3.29758	0.704112	1.24828	0.519894	3.25532		15.177	1.37096	3.79885	12.9619	0.554207	35.4992	16.0764	184.576	5.55069	60.76	44.6905	5.15246	2.65291	0.0066447	8.92908	0.0618959	14.793	3.82924	0.631286	2.58663	0.480003	0.465866	3.00591	1.27101	0.56561	0.833325	0.622502	0.527857	0.842497	79.0439	1.30805	2.40433	0.824329	1.50203	3.84501	1.64695	10.9552	0.613565	512.896
Pam3CSK4	47	VD	0.719115	1.01037	2.41548	0.767189	0.3817	2.01064	0.93159	22.3819	16.5749	0.543762	1.48302	28.6927	1.34998	22.9362	46.3154	93.0461	24.9678	37.0186	20.0823	12.2228	35.9981	0.0601967	4.16725	0.0488332	6.22961	0.128013	0.531422	0.651273	0.270361	2.37738	2.15009	2.16011	1.9544	0.739599	1.94687	1.98808	2.19718	22.3385	2.09105	2.57951	1.30676	11.9446	3.21889	2.02656	4.18501	2.6006	47.8004
Pam3CSK4	48	VD	1.44631	0.180083	1.57516	1.29905	1.01589	1.34441	3.85834		27.8067	0.958841	2.5953	39.7203	1.44814	24.6853	15.5749	134.547	5.72708	60.5957	30.7765	1.87248	2.51682	0.0204622	9.45817	0.172562	10.1986	0.192249	0.208035	0.701501	0.0691837	1.66611	3.6907	1.52508	1.83732	1.59783	1.66675	1.76517	2.15947	50.5683	2.91335	2.08388	1.752	0.898064	8.25452	1.37245	19.6084	1.98465	146.927
R848	1	Con	0.229755	0.213044	0.904394	0.229107		0.539515	3.21699	54.4426	5.11566	0.3108	0.00942638	7.49178	0.0939394	17.4503	81.0605	114.909	1.77755	13.0734	23.2111	12.1994		0.0200152	17.7276	0.030363	0.541613	0.061415	0.00992134	0.108445	0.0230902	0.429403	1.0892	0.738148	0.312359	0.621606	0.341922	0.315758	0.319214	7.74154	0.57707	6.11076	1.73132	0.0376188	2.92703	0.406967	0.320446	0.214322	46.7512
R848	2	Con	0.0953171	0.375923	1.18173	0.251088		0.407886	0.547822	192.76	32.733	0.350129	0.037355	2.37347	0.112846	8.24257	185.175	28.0714	1.80496	11.1416	11.3503	0.798611	3.66684	0.0218442	5.33481	0.0432723	1.71102	0.113184	0.0194017	0.0640818	0.23682	0.312191	1.86532	1.5429	0.334541	0.396814	0.306236	0.267573	0.662105	7.6588	1.12658	9.00017	1.8111	0.0677538	1.12525	0.535751	1.10897	0.358542	58.8633
R848	3	Con	0.23584	0.16837	1.19268	0.158387		3.81739	0.316973	18.9219	10.6406	0.300299	0.0204386	4.87171	0.193679	13.0793	70.1299	23.5426	4.58945	6.10799	21.2381	5.49294	1.85938	0.0103751	3.85706			0.00403789	0.0595872	0.0207588	0.0153686	1.30518	1.25173	0.896456	0.911089	0.653072	1.95122	1.29406	1.56721	4.10983	1.15714	5.50931	0.656492	5.31257	0.515889	3.0572		1.95228	34.093
R848	5	Con	0.583628	0.209455	1.37782	0.391184	0.802968		2.41494	16.7576	12.2363	1.02454	0.6514	3.81841	0.104098	22.6116	74.5524	47.6473	3.57365	60.8508	16.2081	4.44206		0.0422359	3.72889	0.00948034	5.91356	0.111268	0.256072	0.374842	0.188006	0.251504	1.64663	1.37428	0.280447	0.414461	0.297226	0.205858	0.31233	6.04309	2.74027	1.96326	1.75347		0.640198	0.10219	8.93094	0.279675	28.555
R848	6	Con	0.231231	0.145444	1.26051	0.226717	0.165323	0.84561	1.15923	22.7523	9.98032	0.355198	0.0126993	13.4072	0.116976	14.2663	24.6956	32.855	1.7948	3.87929	36.6977	6.70877	4.40455	0.00777346	18.5783	0.0247265	0.359524	0.106441	0.0174033	0.210443	0.0210162	0.294936	1.63247	1.61932	0.374831	0.587807	0.443632	0.348896	0.332262	2.3248	2.51287	3.51205	0.977276	0.483628	0.202534	0.308653	18.0836	0.343134	295.079
R848	7	Con	2.42279		1.16957	0.683885	2.31671	1.12415	2.36195	9.99858	6.45201	0.614543	0.0412166	16.4002	1.78745	12.995	70.7402	22.9512	0.948339	23.5414	19.7241	8.61122		0.0211385	13.912	0.0426174	104.114	0.15955	0.0420143		0.0416695	4.68753	1.37014	2.24441	5.4123	1.63904	3.96911	3.19449	5.35944	3.49646	2.15481	2.91656	1.61218		1.42713	0.0305394	6.02289	5.20828	58.9333
R848	8	Con	0.343556	0.561199	2.7789	0.511273	2.26488	2.8634	1.47265	110.496	40.5248	0.650735	0.559226	15.1618	0.316303	8.71401	72.5346	16.5902	3.82714	1.04193	17.0351	5.96585	6.63338	0.00862642	15.6944	0.0620392	0.751285	0.152587	0.133167	0.519654	0.0806479	0.732453	2.81813	3.39567	0.590709	0.642753	1.05257	0.94388	1.66493	3.02882	0.840088	40.654	1.16842	1.25082	0.858304	0.632234	25.6369	1.03653	36.0388
R848	9	Con	0.191951	0.402506	1.81203	0.424713	2.74361	0.233203	0.384855	122.698	23.5642	0.474684	0.104992	29.0085	0.104981	9.25141	98.8555	19.6081	2.19055	2.74518	16.7795	3.90521		0.0175691	24.0686	0.101523	0.577498	0.0142752	0.105722	0.205903	0.0195461	0.251063	4.66	5.04026	0.105699	0.860784	0.279905	0.138255	0.266037	3.04847	1.66169	17.6423	2.35908		1.62049	1.59715	31.3364	0.197294	64.1091
R848	10	Con	0.168096	0.347458	2.17577	0.303505	0.604906	0.0731502	1.08366	79.8222	40.3254	0.356239	0.191622	7.13947	0.0999571	21.1103	117.062	54.1091	10.0539	33.2961	36.1719	9.11951	4.10901	0.00556887	5.10551	0.0258746	0.994337	0.412676	0.0331543	0.11033	0.0266022	0.248378	1.88403	1.54701	0.161235	0.537731	0.243453	0.159838	0.393375	6.75044	1.31893	5.57855	1.68689	0.16562	0.429402	1.59231	3.21278	0.203119	157.215
R848	12	Con	0.19848	0.574668	1.97181	0.394361		0.372286	2.69501	64.0276	10.3223	0.228657	0.899606	16.9894	0.184586	6.0105	370.307	22.5842	3.56591	3.04714	6.97423	0.72735	8.56406	0.0974643	6.07414	0.0577772	3.52298	0.0043197	0.00657396	0.108318	0.19109	0.799687	1.73578	1.78967	0.604117	0.623959	0.656361	0.400606	0.750787	2.10785	1.41495	4.46197	4.00411	6.43242	0.358939	1.50278		0.653612	173.912
R848	37	VD	0.136064	0.679487	2.53567	0.247787	0.169129	0.0356021	3.51689	23.0932	10.1055	0.448607	0.00699237	14.5931	0.0417157	18.4008	40.8967	32.3806	0.415824	5.08218	14.7459	14.022	8.21696	0.0373089	8.64103	0.226376	0.423761	0.308949	0.063797	0.428952	0.0583199	0.0404216	3.32664	0.997478	0.0530704	0.421569	0.0552865	0.0347371	0.0663414	10.5803	2.32957	1.66905	4.49338	0.0124589	2.59407	0.553536	0.583716	0.0585198	100.468
R848	38	VD	0.416072	0.527256	1.40266	0.390736	0.050798	0.0391532	0.582105	17.5751	36.389	0.391342	0.155755	4.44553	0.677964	4.01512	69.6718	9.16133	2.92096	12.4574	5.3963	1.18472	0.25985	0.0521276	31.6656	0.0723069	0.143394	0.142735	0.0321361		0.0320247	0.55201	1.81082	0.962806	0.772935	0.667154	0.476739	0.587959	0.720257	2.00546	3.00875	26.074	0.570425	0.118679	0.0965632	1.08302		0.571659	47.4202
R848	39	VD	0.191343	0.575266	1.30188	0.328228	0.0162688	0.516378	0.539926	79.9681	3.11902	0.133633	0.0768101	5.53319	0.482916	4.31362	46.861	14.2374	0.714299	1.60558	9.9324	1.24429	2.30371	0.0482388	7.1934	0.0430551	0.492485	0.154986	0.00688181	0.232381	0.022845	0.360308	0.624087	0.506704	0.410896	0.366357	0.488199	0.46772	0.551609	2.89707	0.235212	7.67039	1.63291	1.38772	0.471782	1.25276	0.389802	0.547062	12.7317
R848	40	VD	0.156253	0.816129	4.0286	0.329526	1.36583	0.314709	0.69921		92.5014	0.51516	0.163577	8.76978	0.133625	25.4411	48.6881	38.3531	0.715641	5.82435	29.1127	4.51489	15.3358	0.0132743	6.1531	0.0614957	0.717484	0.309469	0.0191936	0.676154	0.0205993	0.169561	2.39178	1.72335	0.123115	0.431119	0.151731	0.174749	0.170923	6.72041	2.11527	18.7976	3.35637	1.06864	0.885954	2.30184	0.829389	0.174457	166.399
R848	41	VD	0.407479	1.29602	2.18014	0.524699		0.863399	0.872003	120.264	14.3151	0.302974	0.209516	4.20086	0.537086	9.30904	100.212	29.3861	1.25604	5.82727	29.6318	2.13066	18.8443	0.0127104	3.8688	0.0436466	0.334643		0.0707317	0.197111	0.0617377	0.64561	1.35239	1.34407	0.807256	0.483851	0.612249	0.565852	0.817347	8.64415	1.45494	2.89921	1.78951	1.06658	0.513183	0.809384	6.45425	0.820078
R848	42	VD	0.488148	0.211148	1.58803	0.523756		6.72068	0.18807	25.6624	10.5441	0.156609		4.09769	0.418602	4.24526	185.43	8.91178	0.564417	0.411911	9.3974	4.79405	6.77618	0.00494268	5.87324	0.00961647	1.76542	0.0951463	0.00407541		0.0278159	2.03967	0.699781	2.03972	1.73914	0.435543	1.95639	2.13869	1.76452	2.35212	1.26626	2.41519	1.97109	2.72414	0.21229	0.326294	11.4002	1.95228	270.127
R848	43	VD	0.10152	0.586875	2.99551	0.361081	0.751271	0.0970499	1.11345		39.0337	0.194527	0.0178034	7.74701	0.195685	5.15502	23.8384	7.35493	0.144018	0.89869	10.8794	3.41648	5.49011	0.0100947	1.39122	0.108734	0.688089	0.114796	0.0215393	0.071052	0.0251596	0.0572109	2.78211	1.38891	0.109914	0.568818	0.138844	0.0991768	0.193879	3.81274	1.12474	11.981	2.86082	0.036681	0.331798	1.26574	1.17668	0.112723	139.156
R848	44	VD	0.417141	0.304715	0.848629	0.45674		1.35497	1.14268	131.478	5.57515	0.286535	0.0124132	4.70727	0.528517	7.72374	31.6067	32.1104	2.54994	26.7685	17.7874	1.94287	19.7902	0.00544512	14.3406	0.0136247	0.595353	0.00214138	0.0382015	0.151991	0.043765	2.02357	0.67976	0.406397	2.02753	0.452297	1.5406	2.4213	1.27318	2.14643	0.886109	2.62135	1.38967	0.633544	0.371577	0.323075		1.61222	15.7647
R848	45	VD	2.8221		2.84861	6.80723	26.2831	2.61797	0.588388	719.92	18.4916	1.70545	0.462635	47.2921	4.48537	35.0314	5.44481	7.68833	3.90418	7.7455	19.6445	3.44181		0.167308	10.0943	0.186716			0.0347287		0.097527	2.31195	1.51561	3.14231	3.07727	2.9455	3.81036	3.49001	4.59882	6.34953	4.30877	5.8452	2.33812	0.140011	2.35874	0.906791	2.73247	4.25306
R848	46	VD	0.161529	0.574419	2.65246	0.503481	0.725406	0.136326	1.18743		16.7243	0.359001	0.255173	12.3212	0.206947	9.30257	41.7992	24.2822	1.15831	6.0216	18.8561	2.84849	3.67484	0.00441823	10.6361	0.0108166	0.45626	0.0721801	0.0284675	0.227169	0.0534185	0.206652	2.39763	0.948358	0.235303	0.526413	0.256815	0.220722	0.319027	10.6727	2.60505	11.4716	1.6741		0.458384	1.03347	7.80213	0.268368	441.446
R848	47	VD	0.117706	1.11512	1.88744	0.595681	0.0453893	0.7441	0.264675	29.6473	11.6984	0.139752	1.56691	7.39889	0.313731	4.57605	138.398	13.0352	5.96876	1.44336	8.61374	3.39555	18.3769	0.0352952	1.73611	0.0199885	0.644986	0.0107843	0.0595026	0.0664075	0.0301017	0.433751	1.0234	2.07379	0.483015	0.360453	0.541442	0.548354	0.567795	2.05253	0.949298	5.56106	1.56648	5.72042	0.360278	0.664132	6.8987	0.642642	161.9
R848	48	VD	0.393581	0.339684	1.90467	0.694006	4.07313	0.142075	0.943837		40.0974	0.235396	0.462261	10.8989	0.418834	4.68508	98.2035	15.4099	0.723835	5.82465	6.15758	1.36053	3.01592	0.0316763	3.9224	0.0956253	1.9148	0.0339483	0.0242536	0.0818413	0.00438722	0.436014	2.36438	1.16754	0.418828	0.606396	0.344238	0.459341	0.443467	3.04159	1.87389	15.9395	3.88998		0.570956	0.425883	3.72508	0.305293	290.205
[truncated: 30 more columns]
